# Supplementary material for: Large-scale cell production of stem cells for clinical application using the automated cell processing machine
Source: BMC Biotechnol. 2013 Nov 15;13:102. doi: 10.1186/1472-6750-13-102 (PMC4101824; doi:10.1186/1472-6750-13-102)
Supplement: Additional file 3: Table S1 — Results of microarray analysis of CSCs in manual culture and AutoCulture®. To investigate the differences in global gene expression profile between CSCs in manual culture and CSCs in AutoCulture®, we performed a pairwise comparison of gene expression microarray data using NIA array analysis. The results revealed similar gene expression patterns between them. [file 1472-6750-13-102-S3.xls]

## Sheet: Overexpress
Featureid	Mean(2-hRAS6A, AutoCulture)	Mean(1-hRAS6P4, Manual Hand)	LogRatio	FoldChng	P	FDR	Noisy	Symbol	Annotation
A_23_P87791	-2.2684	-1.3457	-0.9227	8.369	1	1	0	ACACB	Homo sapiens acetyl-Coenzyme A carboxylase beta (ACACB), mRNA [NM_001093]
A_23_P31984	-1.635	-0.9402	-0.6948	4.952	1	1	0	ACTL7A	Homo sapiens actin-like 7A (ACTL7A), mRNA [NM_006687]
A_23_P30098	-2.1783	-1.6929	-0.4854	3.057	1	1	0	ADH4	Homo sapiens alcohol dehydrogenase 4 (class II), pi polypeptide (ADH4), mRNA [NM_000670]
A_23_P161218	-1.0021	-0.4627	-0.5394	3.462	1	1	0	ANKRD1	Homo sapiens ankyrin repeat domain 1 (cardiac muscle) (ANKRD1), mRNA [NM_014391]
A_23_P422933	-0.9578	-0.4687	-0.4891	3.083	1	1	0	ARHGAP20	Homo sapiens Rho GTPase activating protein 20 (ARHGAP20), mRNA [NM_020809]
A_24_P333571	-0.539	-0.0257	-0.5133	3.26	1	1	0	ARHGAP29	Homo sapiens Rho GTPase activating protein 29, mRNA (cDNA clone IMAGE:4795792), complete cds. [BC022483]
A_24_P50368	-0.7723	-0.0483	-0.724	5.296	1	1	0	BLID	Homo sapiens BH3-like motif containing, cell death inducer (BLID), mRNA [NM_001001786]
A_23_P154643	-2.2394	-1.72821	-0.51119	3.244	1	1	0	BMP7	Homo sapiens bone morphogenetic protein 7 (BMP7), mRNA [NM_001719]
A_32_P539109	-2.2607	-1.74781	-0.51289	3.257	1	1	0	BPIL3	Homo sapiens bactericidal/permeability-increasing protein-like 3 (BPIL3), mRNA [NM_174897]
A_24_P359246	-2.2262	-1.73111	-0.49509	3.126	1	1	0	C10orf136	Putative uncharacterized protein C10orf136 [Source:UniProtKB/Swiss-Prot;Acc:Q5W0B8] [ENST00000374432]
A_23_P388921	-2.1261	-1.4665	-0.6596	4.566	1	1	0	C12orf12	Homo sapiens chromosome 12 open reading frame 12 (C12orf12), mRNA [NM_152638]
A_32_P133767	-2.2671	-1.4777	-0.7894	6.157	1	1	0	C12orf42	Homo sapiens chromosome 12 open reading frame 42 (C12orf42), transcript variant 1, mRNA [NM_198521]
A_23_P412562	-1.7446	-1.1796	-0.565	3.672	1	1	0	C1orf162	Homo sapiens chromosome 1 open reading frame 162 (C1orf162), mRNA [NM_174896]
A_32_P149060	-2.265	-1.7472	-0.5178	3.294	1	1	0	C21orf71	Homo sapiens chromosome 21 open reading frame 71 (C21orf71), non-coding RNA [NR_024092]
A_32_P193583	-2.2527	-1.70961	-0.54309	3.492	1	1	0	C4orf39	Homo sapiens chromosome 4 open reading frame 39 (C4orf39), mRNA [NM_153027]
A_23_P43197	-2.119	-1.48721	-0.63179	4.283	1	1	0	CALB1	Homo sapiens calbindin 1, 28kDa (CALB1), mRNA [NM_004929]
A_23_P250245	-1.8949	-1.1821	-0.7128	5.161	1	1	0	CD72	Homo sapiens CD72 molecule (CD72), mRNA [NM_001782]
A_24_P16143	-2.0421	-1.4149	-0.6272	4.238	1	1	0	CDH29	Homo sapiens cadherin-like 29 (CDH29), mRNA [NM_001007540]
A_23_P377616	-0.8227	-0.2485	-0.5742	3.751	1	1	0	CIRBP	Homo sapiens cold inducible RNA binding protein (CIRBP), transcript variant 2, transcribed RNA [NR_023312]
A_23_P31124	-2.1742	-0.85151	-1.32269	21.022	1	1	0	COL21A1	Homo sapiens collagen, type XXI, alpha 1 (COL21A1), mRNA [NM_030820]
A_23_P251486	-1.9145	-1.36031	-0.55419	3.582	1	1	0	COLEC10	Homo sapiens collectin sub-family member 10 (C-type lectin) (COLEC10), mRNA [NM_006438]
A_23_P414842	-2.2585	-1.4093	-0.8492	7.066	1	1	0	CRYGB	Homo sapiens crystallin, gamma B (CRYGB), mRNA [NM_005210]
A_23_P431139	-1.9492	-1.3438	-0.6054	4.03	1	1	0	CTRB1	Homo sapiens chymotrypsinogen B1 (CTRB1), mRNA [NM_001906]
A_23_P500542	-2.0558	-1.5317	-0.5241	3.342	1	1	0	DMBX1	Homo sapiens diencephalon/mesencephalon homeobox 1 (DMBX1), transcript variant 2, mRNA [NM_147192]
A_23_P134851	-2.257	-1.765	-0.492	3.104	1	1	0	DOK2	Homo sapiens docking protein 2, 56kDa (DOK2), mRNA [NM_003974]
A_23_P94840	-2.0111	-1.36891	-0.64219	4.387	1	1	0	DYNLRB2	Homo sapiens dynein, light chain, roadblock-type 2 (DYNLRB2), mRNA [NM_130897]
A_23_P359277	-2.1385	-1.5082	-0.6303	4.268	1	1	0	ELOVL7	Homo sapiens ELOVL family member 7, elongation of long chain fatty acids (yeast) (ELOVL7), transcript variant 1, mRNA [NM_024930]
A_24_P309802	-2.2541	-1.2599	-0.9942	9.867	1	1	0	FAM12B	Homo sapiens family with sequence similarity 12, member B (epididymal) (FAM12B), mRNA [NM_022360]
A_23_P345678	-1.7468	-1.24951	-0.49729	3.142	1	1	0	FANCD2	Homo sapiens Fanconi anemia, complementation group D2 (FANCD2), transcript variant 1, mRNA [NM_033084]
A_23_P164773	-1.7929	-1.23711	-0.55579	3.595	1	1	0	FCER2	Homo sapiens Fc fragment of IgE, low affinity II, receptor for (CD23) (FCER2), mRNA [NM_002002]
A_23_P216756	-2.2593	-1.7167	-0.5426	3.488	1	1	0	FCN2	Homo sapiens ficolin (collagen/fibrinogen domain containing lectin) 2 (hucolin) (FCN2), transcript variant SV0, mRNA [NM_004108]
A_24_P341000	-1.5987	-1.0385	-0.5602	3.632	1	1	0	FLJ35379	Homo sapiens cDNA FLJ35379 fis, clone SKMUS2006481. [AK092698]
A_32_P229132	-1.6999	-1.216	-0.4839	3.047	1	1	0	FMN2	Homo sapiens formin 2 (FMN2), mRNA [NM_020066]
A_23_P205428	-1.84	-1.25341	-0.58659	3.86	1	1	0	FOXG1	Homo sapiens forkhead box G1 (FOXG1), mRNA [NM_005249]
A_23_P145631	-2.1225	-1.344	-0.7785	6.004	1	1	0	GIMAP6	Homo sapiens GTPase, IMAP family member 6 (GIMAP6), transcript variant 1, mRNA [NM_024711]
A_23_P14165	-2.2067	-1.605	-0.6017	3.996	1	1	0	GPR18	Homo sapiens G protein-coupled receptor 18 (GPR18), transcript variant 1, mRNA [NM_005292]
A_32_P210872	-2.274	-1.6994	-0.5746	3.754	1	1	0	HEPN1	Homo sapiens HEPACAM opposite strand 1 (HEPN1), mRNA [NM_001037558]
A_23_P77918	-2.1803	-1.58461	-0.59569	3.941	1	1	0	HS3ST3B1	Homo sapiens heparan sulfate (glucosamine) 3-O-sulfotransferase 3B1 (HS3ST3B1), mRNA [NM_006041]
A_23_P43415	-2.008	-1.4602	-0.5478	3.53	1	1	0	HSD17B3	Homo sapiens hydroxysteroid (17-beta) dehydrogenase 3 (HSD17B3), mRNA [NM_000197]
A_24_P12690	-2.2312	-1.61011	-0.62109	4.179	1	1	0	IDO2	Homo sapiens indoleamine 2,3-dioxygenase 2 (IDO2), mRNA [NM_194294]
A_32_P165933	-1.5667	-1.015	-0.5517	3.562	1	1	0	IQCF2	Homo sapiens IQ motif containing F2 (IQCF2), mRNA [NM_203424]
A_24_P332081	-1.6853	-0.9711	-0.7142	5.178	1	1	0	JAKMIP3	Homo sapiens mRNA; cDNA DKFZp686B1027 (from clone DKFZp686B1027). [AL832756]
A_23_P397320	-2.0044	-1.3065	-0.6979	4.987	1	1	0	JSRP1	Homo sapiens junctional sarcoplasmic reticulum protein 1 (JSRP1), mRNA [NM_144616]
A_24_P261750	-2.2548	-1.6296	-0.6252	4.218	1	1	0	KERA	Homo sapiens keratocan (KERA), mRNA [NM_007035]
A_23_P40805	-2.0226	-1.0873	-0.9353	8.615	1	1	0	KLF15	Homo sapiens Kruppel-like factor 15 (KLF15), mRNA [NM_014079]
A_23_P39056	-2.222	-1.71321	-0.50879	3.226	1	1	0	KLK7	Homo sapiens kallikrein-related peptidase 7 (KLK7), transcript variant 1, mRNA [NM_005046]
A_23_P66798	0.2627	0.8295	-0.5668	3.688	1	1	0	KRT19	Homo sapiens keratin 19 (KRT19), mRNA [NM_002276]
A_23_P4387	-2.2535	-1.61541	-0.63809	4.346	1	1	0	KRT24	Homo sapiens keratin 24 (KRT24), mRNA [NM_019016]
A_23_P79217	-1.9271	-1.3564	-0.5707	3.721	1	1	0	LCT	Homo sapiens lactase (LCT), mRNA [NM_002299]
A_24_P57993	-2.1514	-1.4923	-0.6591	4.561	1	1	0	LL22NC03-75B3.6	Homo sapiens KIAA1644 protein (KIAA1644), mRNA [NM_001099294]
A_24_P690811	-1.4077	-0.89931	-0.50839	3.223	1	1	0	LOC554235	Homo sapiens aspartate dehydrogenase (LOC554235), transcript variant 2, mRNA [NM_001024656]
A_32_P31963	-2.2843	-1.27721	-1.00709	10.164	1	1	0	LOC729170	PREDICTED: Homo sapiens hypothetical LOC729170 (LOC729170), mRNA [XM_001129548]
A_23_P20443	-1.4001	-0.9204	-0.4797	3.017	1	1	0	LZTS1	Homo sapiens leucine zipper, putative tumor suppressor 1 (LZTS1), mRNA [NM_021020]
A_23_P156970	-0.2807	0.3574	-0.6381	4.346	1	1	0	MEST	Homo sapiens mesoderm specific transcript homolog (mouse) (MEST), transcript variant 1, mRNA [NM_002402]
A_23_P105368	-1.8814	-1.3372	-0.5442	3.501	1	1	0	MGC16384	Homo sapiens cDNA FLJ10195 fis, clone HEMBA1004771. [AK001057]
A_23_P204286	0.3147	0.8588	-0.5441	3.5	1	1	0	MGP	Homo sapiens matrix Gla protein (MGP), mRNA [NM_000900]
A_23_P75769	-2.1474	-1.2049	-0.9425	8.759	1	1	0	MS4A4A	Homo sapiens membrane-spanning 4-domains, subfamily A, member 4 (MS4A4A), transcript variant 1, mRNA [NM_024021]
A_23_P31073	-0.9987	-0.4276	-0.5711	3.724	1	1	0	MYB	Homo sapiens v-myb myeloblastosis viral oncogene homolog (avian) (MYB), transcript variant 2, mRNA [NM_005375]
A_24_P70183	-2.2216	-1.70061	-0.52099	3.318	1	1	0	MYH11	Homo sapiens myosin, heavy chain 11, smooth muscle (MYH11), transcript variant SM2B, mRNA [NM_001040113]
A_23_P204640	-1.7879	-1.25491	-0.53299	3.411	1	1	0	NANOG	Homo sapiens Nanog homeobox (NANOG), mRNA [NM_024865]
A_24_P91991	-2.2836	-1.75641	-0.52719	3.366	1	1	0	NAT8L	Homo sapiens N-acetyltransferase 8-like (GCN5-related, putative) (NAT8L), mRNA [NM_178557]
A_23_P73170	-1.9448	-1.35331	-0.59149	3.903	1	1	0	NDST3	Homo sapiens N-deacetylase/N-sulfotransferase (heparan glucosaminyl) 3 (NDST3), mRNA [NM_004784]
A_23_P386254	-2.1882	-1.2814	-0.9068	8.068	1	1	0	NKX3-2	Homo sapiens NK3 homeobox 2 (NKX3-2), mRNA [NM_001189]
A_23_P161297	-2.2186	-1.71301	-0.50559	3.203	1	1	0	OGDHL	Homo sapiens oxoglutarate dehydrogenase-like (OGDHL), mRNA [NM_018245]
A_23_P48663	-2.2538	-1.74081	-0.51299	3.258	1	1	0	OTX2	Homo sapiens orthodenticle homeobox 2 (OTX2), transcript variant 1, mRNA [NM_021728]
A_23_P258088	-2.2548	-1.72821	-0.52659	3.361	1	1	0	PACSIN1	Homo sapiens protein kinase C and casein kinase substrate in neurons 1 (PACSIN1), mRNA [NM_020804]
A_23_P363301	-2.2711	-1.2591	-1.012	10.28	1	1	0	PDCL2	Homo sapiens phosducin-like 2 (PDCL2), mRNA [NM_152401]
A_23_P154050	-2.1748	-1.4284	-0.7464	5.576	1	1	0	PFTK2	Homo sapiens PFTAIRE protein kinase 2 (PFTK2), mRNA [NM_139158]
A_24_P153587	-2.2384	-1.71301	-0.52539	3.352	1	1	0	PP8961	Homo sapiens hypothetical protein LOC650662 (PP8961), mRNA [NM_001080113]
A_24_P348828	-2.2833	-1.4689	-0.8144	6.522	1	1	0	PRNT	Homo sapiens prion protein (testis specific) (PRNT), transcript variant 1, non-coding RNA [NR_024267]
A_23_P141447	-1.9071	-1.3021	-0.605	4.027	1	1	0	RDM1	Homo sapiens RAD52 motif 1 (RDM1), transcript variant 2, mRNA [NM_001034836]
A_24_P28722	-2.135	-1.43081	-0.70419	5.06	1	1	0	RSAD2	Homo sapiens radical S-adenosyl methionine domain containing 2 (RSAD2), mRNA [NM_080657]
A_23_P158555	-2.216	-1.4102	-0.8058	6.394	1	1	0	SCN10A	Homo sapiens sodium channel, voltage-gated, type X, alpha subunit (SCN10A), mRNA [NM_006514]
A_23_P72668	-0.6012	-0.07461	-0.52659	3.361	1	1	0	SDPR	Homo sapiens serum deprivation response (phosphatidylserine binding protein) (SDPR), mRNA [NM_004657]
A_23_P217755	-2.1593	-1.5849	-0.5744	3.753	1	1	0	SHROOM2	Homo sapiens shroom family member 2 (SHROOM2), mRNA [NM_001649]
A_24_P926507	-0.6121	-0.1262	-0.4859	3.061	1	1	0	SLC14A1	Homo sapiens solute carrier family 14 (urea transporter), member 1 (Kidd blood group) (SLC14A1), transcript variant 1, mRNA [NM_001128588]
A_24_P304311	-1.9059	-1.3049	-0.601	3.99	1	1	0	SLC22A8	Homo sapiens solute carrier family 22 (organic anion transporter), member 8 (SLC22A8), mRNA [NM_004254]
A_23_P331560	-1.7176	-1.16461	-0.55299	3.572	1	1	0	SLC26A4	Homo sapiens solute carrier family 26, member 4 (SLC26A4), mRNA [NM_000441]
A_23_P41789	-2.2124	-1.4169	-0.7955	6.244	1	1	0	SLC27A6	Homo sapiens solute carrier family 27 (fatty acid transporter), member 6 (SLC27A6), transcript variant 2, mRNA [NM_001017372]
A_23_P58729	-1.3331	-0.81331	-0.51979	3.309	1	1	0	SLC34A1	Homo sapiens solute carrier family 34 (sodium phosphate), member 1 (SLC34A1), mRNA [NM_003052]
A_24_P930111	-2.0991	-1.1892	-0.9099	8.126	1	1	0	SLC4A10	Homo sapiens solute carrier family 4, sodium bicarbonate transporter, member 10 (SLC4A10), mRNA [NM_022058]
A_23_P324319	-2.2577	-1.76191	-0.49579	3.131	1	1	0	SPAG11B	Homo sapiens sperm associated antigen 11B (SPAG11B), transcript variant C, mRNA [NM_058203]
A_23_P162607	-2.1388	-1.51021	-0.62859	4.251	1	1	0	STAB2	Homo sapiens stabilin 2 (STAB2), mRNA [NM_017564]
A_32_P101570	-2.2508	-1.67471	-0.57609	3.767	1	1	0	SUGT1L1	Homo sapiens SGT1, suppressor of G2 allele of SKP1 like 1 (S. cerevisiae) (SUGT1L1), non-coding RNA [NR_003365]
A_24_P148590	-2.1494	-1.58721	-0.56219	3.649	1	1	0	TACR1	Homo sapiens tachykinin receptor 1 (TACR1), transcript variant short, mRNA [NM_015727]
A_24_P68088	-2.261	-1.2425	-1.0185	10.435	1	1	0	TCAM1	Homo sapiens testicular cell adhesion molecule 1 homolog (mouse) (TCAM1), non-coding RNA [NR_002947]
A_23_P45955	-1.9681	-1.3892	-0.5789	3.792	1	1	0	TEKT2	Homo sapiens tektin 2 (testicular) (TEKT2), mRNA [NM_014466]
A_24_P411121	-1.5871	-0.97841	-0.60869	4.061	1	1	0	TNFRSF18	Homo sapiens tumor necrosis factor receptor superfamily, member 18 (TNFRSF18), transcript variant 2, mRNA [NM_148901]
A_24_P655458	-2.2626	-1.66061	-0.60199	3.999	1	1	0	TREML4	Homo sapiens triggering receptor expressed on myeloid cells-like 4 (TREML4), mRNA [NM_198153]
A_23_P308136	-1.7167	-1.22671	-0.48999	3.09	1	1	0	TRIM50	Homo sapiens tripartite motif-containing 50 (TRIM50), mRNA [NM_178125]
A_23_P408341	-2.2603	-1.3894	-0.8709	7.428	1	1	0	TSPYL3	Homo sapiens TSPY-like 3 (pseudogene) (TSPYL3), non-coding RNA [NR_002781]
A_23_P108221	-1.8059	-0.99711	-0.80879	6.438	1	1	0	TSSK6	Homo sapiens testis-specific serine kinase 6 (TSSK6), mRNA [NM_032037]
A_23_P171095	-2.176	-1.5473	-0.6287	4.253	1	1	0	USP27X	Ubiquitin carboxyl-terminal hydrolase 27 (EC 3.1.2.15)(Ubiquitin thioesterase 27)(Ubiquitin-specific-processing protease 27)(Deubiquitinating enzyme 27)(X-linked ubiquitin carboxyl-terminal hydrolase 27)(Ubiquitin carboxyl-terminal hydrolase 22-like) [Source:UniProtKB/Swiss-Prot;Acc:A6NNY8] [ENST00000333605]
A_23_P314145	-0.5192	0.9147	-1.4339	27.158	1	1	0	UST	Homo sapiens uronyl-2-sulfotransferase (UST), mRNA [NM_005715]
A_24_P91985	-2.2641	-1.1385	-1.1256	13.353	1	1	0	WDR17	Homo sapiens WD repeat domain 17 (WDR17), transcript variant 1, mRNA [NM_170710]
A_23_P368847	-2.166	-1.49181	-0.67419	4.722	1	1	0	WFDC10A	Homo sapiens WAP four-disulfide core domain 10A (WFDC10A), mRNA [NM_080753]
A_33_P3240552	-2.2555	-0.8328	-1.4227	26.466	1	1	0
A_33_P3232643	-2.2544	-1.0327	-1.2217	16.66	1	1	0
A_33_P3229107	-2.2703	-1.10351	-1.16679	14.682	1	1	0
A_33_P3363470	-2.2717	-1.1479	-1.1238	13.298	1	1	0
A_32_P46594	-2.1953	-1.0752	-1.1201	13.185	1	1	0
A_33_P3260986	-2.2847	-1.1674	-1.1173	13.1	1	1	0
A_33_P3271325	-2.2678	-1.17601	-1.09179	12.353	1	1	0
A_33_P3289960	-1.9517	-0.8812	-1.0705	11.762	1	1	0
A_33_P3304065	-1.7781	-0.72071	-1.05739	11.412	1	1	0
A_33_P3386487	-2.2496	-1.1988	-1.0508	11.24	1	1	0
A_33_P3343479	-1.9445	-0.8984	-1.0461	11.119	1	1	0
A_33_P3578399	-2.2674	-1.22941	-1.03799	10.914	1	1	0
A_33_P3311498	-1.1801	-0.16721	-1.01289	10.301	1	1	0
A_33_P3263593	-2.2681	-1.2651	-1.003	10.069	1	1	0
A_33_P3310159	-2.1685	-1.18171	-0.98679	9.7	1	1	0
A_33_P3780987	-2.2293	-1.2609	-0.9684	9.298	1	1	0
A_33_P3262949	-2.2577	-1.28991	-0.96779	9.285	1	1	0
A_33_P3404453	-2.1786	-1.25281	-0.92579	8.429	1	1	0
A_33_P3293504	-2.252	-1.32841	-0.92359	8.386	1	1	0
A_33_P3277344	-1.8971	-0.9803	-0.9168	8.256	1	1	0
A_33_P3415247	-1.9103	-0.99591	-0.91439	8.21	1	1	0
A_33_P3355371	-1.8567	-0.9561	-0.9006	7.954	1	1	0
A_33_P3359791	-1.6751	-0.7863	-0.8888	7.741	1	1	0
A_33_P3259865	-2.2626	-1.3749	-0.8877	7.721	1	1	0
A_33_P3356686	-2.2608	-1.3801	-0.8807	7.598	1	1	0
A_33_P3789069	-2.2646	-1.3853	-0.8793	7.573	1	1	0
A_33_P3281028	-2.2687	-1.4044	-0.8643	7.316	1	1	0
A_33_P3249229	-2.2771	-1.44521	-0.83189	6.79	1	1	0
A_33_P3314515	-2.1551	-1.327	-0.8281	6.731	1	1	0
A_33_P3294459	-1.6194	-0.81011	-0.80929	6.445	1	1	0
A_33_P3312661	-1.6337	-0.8369	-0.7968	6.263	1	1	0
A_33_P3413325	-2.2461	-1.456	-0.7901	6.167	1	1	0
A_24_P204727	-2.284	-1.5014	-0.7826	6.061	1	1	0
A_33_P3408057	-2.2212	-1.4539	-0.7673	5.851	1	1	0
A_33_P3263906	-2.0276	-1.2606	-0.767	5.847	1	1	0
A_33_P3238533	-1.8123	-1.04741	-0.76489	5.819	1	1	0
A_32_P150645	-2.1736	-1.42241	-0.75119	5.638	1	1	0
A_33_P3403560	-2.2827	-1.534	-0.7487	5.606	1	1	0
A_33_P3322814	-1.8508	-1.1144	-0.7364	5.45	1	1	0
A_33_P3891747	-1.7492	-1.0208	-0.7284	5.35	1	1	0
A_33_P3362937	-1.7957	-1.075	-0.7207	5.256	1	1	0
A_33_P3212432	-1.769	-1.0541	-0.7149	5.186	1	1	0
A_33_P3376321	-2.2642	-1.54951	-0.71469	5.184	1	1	0
A_33_P3274372	-2.1524	-1.4379	-0.7145	5.182	1	1	0
A_33_P3307192	-2.066	-1.35361	-0.71239	5.156	1	1	0
A_33_P3286958	-1.7413	-1.03171	-0.70959	5.123	1	1	0
A_33_P3298810	-1.9816	-1.2725	-0.7091	5.117	1	1	0
A_33_P3415944	-2.2577	-1.54861	-0.70909	5.117	1	1	0
A_33_P3570974	-2.0631	-1.3579	-0.7052	5.072	1	1	0
A_33_P3253179	-2.2533	-1.5496	-0.7037	5.054	1	1	0
A_33_P3406836	-1.2808	-0.5781	-0.7027	5.043	1	1	0
A_33_P3219860	-1.2919	-0.6009	-0.691	4.909	1	1	0
A_33_P3420224	-2.2443	-1.56531	-0.67899	4.775	1	1	0
A_33_P3209170	-2.278	-1.6065	-0.6715	4.693	1	1	0
A_33_P3350343	-2.1426	-1.4747	-0.6679	4.654	1	1	0
A_33_P3393582	-1.9173	-1.2545	-0.6628	4.6	1	1	0
A_33_P3380161	-0.9232	-0.2648	-0.6584	4.554	1	1	0
A_33_P3225195	-1.7895	-1.13891	-0.65059	4.472	1	1	0
A_33_P3359017	-2.2691	-1.61861	-0.65049	4.471	1	1	0
A_33_P3327041	-1.5213	-0.8733	-0.648	4.446	1	1	0
A_33_P3461258	-2.1693	-1.52201	-0.64729	4.439	1	1	0
A_33_P3313622	-1.9234	-1.2787	-0.6447	4.412	1	1	0
A_33_P3309471	-1.6683	-1.02561	-0.64269	4.392	1	1	0
A_33_P3421318	-2.1113	-1.47061	-0.64069	4.372	1	1	0
A_33_P3234442	-1.848	-1.20781	-0.64019	4.367	1	1	0
A_33_P3210556	-1.7758	-1.13631	-0.63949	4.36	1	1	0
A_33_P3280367	-2.2836	-1.64411	-0.63949	4.36	1	1	0
A_33_P3229898	-2.1041	-1.47241	-0.63169	4.282	1	1	0
A_33_P3217731	-2.2839	-1.6546	-0.6293	4.258	1	1	0
A_33_P3423650	-2.1796	-1.5542	-0.6254	4.22	1	1	0
A_33_P3241334	-2.2288	-1.6035	-0.6253	4.219	1	1	0
A_33_P3389926	-2.258	-1.6334	-0.6246	4.213	1	1	0
A_33_P3468017	-2.1732	-1.5487	-0.6245	4.212	1	1	0
A_33_P3262440	-1.6527	-1.02981	-0.62289	4.196	1	1	0
A_33_P3288409	-2.2604	-1.6384	-0.622	4.187	1	1	0
A_33_P3244073	-2.1226	-1.50261	-0.61999	4.168	1	1	0
A_33_P3379396	-2.2434	-1.62951	-0.61389	4.11	1	1	0
A_33_P3297345	-2.0846	-1.47671	-0.60789	4.054	1	1	0
A_33_P3356031	-1.7822	-1.17661	-0.60559	4.032	1	1	0
A_33_P3246178	-0.9371	-0.334	-0.6031	4.009	1	1	0
A_33_P3420757	-2.0816	-1.48161	-0.59999	3.98	1	1	0
A_33_P3309984	-1.9475	-1.3494	-0.5981	3.963	1	1	0
A_33_P3267879	-2.23	-1.637	-0.593	3.917	1	1	0
A_33_P3376419	-2.2606	-1.67	-0.5906	3.895	1	1	0
A_33_P3272744	-2.2524	-1.6623	-0.5901	3.891	1	1	0
A_33_P3293869	-1.338	-0.7497	-0.5883	3.875	1	1	0
A_33_P3340732	-1.9967	-1.4117	-0.585	3.845	1	1	0
A_33_P3240637	-1.6567	-1.07381	-0.58289	3.827	1	1	0
A_33_P3259457	-1.997	-1.41421	-0.58279	3.826	1	1	0
A_33_P3391370	-2.1338	-1.5511	-0.5827	3.825	1	1	0
A_33_P3442605	-2.2066	-1.6239	-0.5827	3.825	1	1	0
A_33_P3846653	-1.2524	-0.68131	-0.57109	3.724	1	1	0
A_33_P3718679	-2.2588	-1.6906	-0.5682	3.699	1	1	0
A_33_P3276630	-1.7919	-1.2245	-0.5674	3.693	1	1	0
A_33_P3281358	-1.5285	-0.96151	-0.56699	3.689	1	1	0
A_33_P3806965	-2.2743	-1.7074	-0.5669	3.688	1	1	0
A_33_P3482534	-2.2436	-1.67801	-0.56559	3.677	1	1	0
A_33_P3324383	-2.0318	-1.4705	-0.5613	3.641	1	1	0
A_33_P3212109	-1.6924	-1.1325	-0.5599	3.629	1	1	0
A_33_P3245799	-2.2305	-1.6716	-0.5589	3.621	1	1	0
A_33_P3276100	-2.133	-1.57421	-0.55879	3.62	1	1	0
A_33_P3359743	-2.0957	-1.53771	-0.55799	3.614	1	1	0
A_33_P3275255	-0.7259	-0.1703	-0.5556	3.594	1	1	0
A_33_P3319022	-2.2226	-1.66701	-0.55559	3.594	1	1	0
A_33_P3404671	-1.6711	-1.1178	-0.5533	3.575	1	1	0
A_33_P3341648	-2.1986	-1.64561	-0.55299	3.572	1	1	0
A_33_P3361636	0.5681	1.11779	-0.54969	3.545	1	1	0
A_33_P3843358	-1.7248	-1.1756	-0.5492	3.541	1	1	0
A_33_P3248638	-1.6955	-1.1474	-0.5481	3.532	1	1	0
A_33_P3540725	-1.6395	-1.0935	-0.546	3.515	1	1	0
A_33_P3247331	-2.2651	-1.71951	-0.54559	3.512	1	1	0
A_33_P3395605	0.0166	0.558	-0.5414	3.478	1	1	0
A_33_P3368991	-2.1721	-1.63081	-0.54129	3.477	1	1	0
A_33_P3364338	-1.6878	-1.1473	-0.5405	3.471	1	1	0
A_33_P3346461	-2.2724	-1.7323	-0.5401	3.468	1	1	0
A_33_P3865403	-2.2736	-1.7358	-0.5378	3.449	1	1	0
A_33_P3289995	-1.9908	-1.4531	-0.5377	3.449	1	1	0
A_33_P3217776	-1.7835	-1.2459	-0.5376	3.448	1	1	0
A_33_P3286754	-0.8783	-0.34101	-0.53729	3.445	1	1	0
A_33_P3265749	-2.2566	-1.7194	-0.5372	3.445	1	1	0
A_33_P3415336	-2.2831	-1.7493	-0.5338	3.418	1	1	0
A_33_P3401981	-1.3677	-0.8383	-0.5294	3.383	1	1	0
A_33_P3319856	-2.249	-1.7208	-0.5282	3.374	1	1	0
A_33_P3262884	-1.6791	-1.1529	-0.5262	3.358	1	1	0
A_33_P3349727	-2.1782	-1.65521	-0.52299	3.334	1	1	0
A_33_P3270435	-2.1221	-1.605	-0.5171	3.289	1	1	0
A_33_P3246858	-2.1936	-1.6784	-0.5152	3.274	1	1	0
A_33_P3214785	-1.1885	-0.67331	-0.51519	3.274	1	1	0
A_33_P3722568	-1.4981	-0.9843	-0.5138	3.264	1	1	0
A_33_P3394833	-2.1731	-1.66081	-0.51229	3.253	1	1	0
A_33_P3343452	-2.2588	-1.74691	-0.51189	3.25	1	1	0
A_33_P3216059	-0.8941	-0.3824	-0.5117	3.248	1	1	0
A_33_P3373194	-1.6791	-1.16851	-0.51059	3.24	1	1	0
A_33_P3423740	-1.1166	-0.6064	-0.5102	3.237	1	1	0
A_33_P3353737	-2.2565	-1.74671	-0.50979	3.234	1	1	0
A_33_P3252699	-2.2538	-1.7463	-0.5075	3.217	1	1	0
A_33_P3291871	-2.1608	-1.65391	-0.50689	3.212	1	1	0
A_33_P3300941	-2.2323	-1.72541	-0.50689	3.212	1	1	0
A_33_P3239569	-1.48	-0.9742	-0.5058	3.204	1	1	0
A_33_P3762918	-0.696	-0.19251	-0.50349	3.187	1	1	0
A_33_P3272442	-1.3493	-0.84671	-0.50259	3.181	1	1	0
A_33_P3413741	0.0969	0.5985	-0.5016	3.173	1	1	0
A_33_P3381781	-1.9016	-1.4002	-0.5014	3.172	1	1	0
A_33_P3217470	-2.2805	-1.7815	-0.499	3.155	1	1	0
A_33_P3405728	-2.0914	-1.5956	-0.4958	3.131	1	1	0
A_33_P3234814	-2.1694	-1.6758	-0.4936	3.116	1	1	0
A_33_P3391419	-1.6474	-1.1542	-0.4932	3.113	1	1	0
A_33_P3366391	-1.5403	-1.04761	-0.49269	3.109	1	1	0
A_33_P3265744	-1.8262	-1.3345	-0.4917	3.102	1	1	0
A_33_P3409422	-2.2534	-1.7626	-0.4908	3.095	1	1	0
A_33_P3305521	-1.4903	-1.0002	-0.4901	3.091	1	1	0
A_33_P3359285	-2.0464	-1.5571	-0.4893	3.085	1	1	0
A_33_P3260116	-2.0322	-1.5437	-0.4885	3.079	1	1	0
A_33_P3236698	-2.2415	-1.75301	-0.48849	3.079	1	1	0
A_33_P3725227	-2.2837	-1.7955	-0.4882	3.077	1	1	0
A_33_P3314525	-2.2614	-1.77471	-0.48669	3.066	1	1	0
A_33_P3422103	-2.1255	-1.6412	-0.4843	3.05	1	1	0
A_33_P3262171	-2.2182	-1.73471	-0.48349	3.044	1	1	0
A_33_P3338172	-2.1861	-1.7045	-0.4816	3.031	1	1	0
A_33_P3318530	-2.0322	-1.5513	-0.4809	3.026	1	1	0
A_33_P3384312	-2.1106	-1.63331	-0.47729	3.001	1	1	0
A_33_P3352632	-2.206	-1.72881	-0.47719	3	1	1	0

## Sheet: Underexpress
Featureid	Mean(2-hRAS6A)	Mean(1-hRAS6P4)	LogRatio	FoldChng	P	FDR	Noisy	Symbol	Annotation
A_23_P71037	2.1808	1.1911	0.9897	9.765	1	1	0	IL6	Homo sapiens interleukin 6 (interferon, beta 2) (IL6), mRNA [NM_000600]
A_23_P501754	1.7721	0.5441	1.228	16.904	1	1	0	CSF3	Homo sapiens colony stimulating factor 3 (granulocyte) (CSF3), transcript variant 1, mRNA [NM_000759]
A_23_P393620	2.4456	1.78901	0.65659	4.535	1	1	0	TFPI2	Homo sapiens tissue factor pathway inhibitor 2 (TFPI2), mRNA [NM_006528]
A_33_P3330264	2.1956	1.55111	0.64449	4.41	1	1	0
A_23_P79518	2.4443	1.9358	0.5085	3.224	1	1	0	IL1B	Homo sapiens interleukin 1, beta (IL1B), mRNA [NM_000576]
A_23_P315364	1.6153	0.5703	1.045	11.091	1	1	0	CXCL2	Homo sapiens chemokine (C-X-C motif) ligand 2 (CXCL2), mRNA [NM_002089]
A_24_P257416	1.7954	1.06431	0.73109	5.383	1	1	0	CXCL2	Homo sapiens chemokine (C-X-C motif) ligand 2 (CXCL2), mRNA [NM_002089]
A_32_P87013	1.6885	0.99921	0.68929	4.889	1	1	0	IL8	Homo sapiens interleukin 8 (IL8), mRNA [NM_000584]
A_23_P155755	1.6226	0.8527	0.7699	5.887	1	1	0	CXCL6	Homo sapiens chemokine (C-X-C motif) ligand 6 (granulocyte chemotactic protein 2) (CXCL6), mRNA [NM_002993]
A_23_P42257	2.1067	1.5841	0.5226	3.331	1	1	0	IER3	Homo sapiens immediate early response 3 (IER3), mRNA [NM_003897]
A_23_P215634	1.6513	1.08221	0.56909	3.707	1	1	0	IGFBP3	Homo sapiens insulin-like growth factor binding protein 3 (IGFBP3), transcript variant 1, mRNA [NM_001013398]
A_33_P3423551	1.6851	1.1597	0.5254	3.352	1	1	0
A_23_P134176	1.6566	1.138	0.5186	3.3	1	1	0	SOD2	Homo sapiens superoxide dismutase 2, mitochondrial (SOD2), nuclear gene encoding mitochondrial protein, transcript variant 2, mRNA [NM_001024465]
A_24_P277367	1.2102	0.3533	0.8569	7.192	1	1	0	CXCL5	Homo sapiens chemokine (C-X-C motif) ligand 5 (CXCL5), mRNA [NM_002994]
A_23_P99515	1.325	0.75481	0.57019	3.716	1	1	0	C13orf33	Homo sapiens chromosome 13 open reading frame 33 (C13orf33), mRNA [NM_032849]
A_24_P122137	1.2256	0.5887	0.6369	4.334	1	1	0	LIF	Homo sapiens leukemia inhibitory factor (cholinergic differentiation factor) (LIF), mRNA [NM_002309]
A_33_P3342628	0.9902	0.1126	0.8776	7.543	1	1	0
A_23_P101407	1.1445	0.5694	0.5751	3.759	1	1	0	C3	Homo sapiens complement component 3 (C3), mRNA [NM_000064]
A_32_P74409	1.1446	0.3978	0.7468	5.582	1	1	0	LOC387763	Protein Ag2 homolog [Source:UniProtKB/Swiss-Prot;Acc:Q7Z7L8] [ENST00000339446]
A_23_P21485	1.2033	0.6481	0.5552	3.59	1	1	0	PID1	Homo sapiens phosphotyrosine interaction domain containing 1 (PID1), transcript variant 1, mRNA [NM_017933]
A_33_P3243887	1.084	0.1841	0.8999	7.941	1	1	0
A_24_P183150	0.8805	0.0099	0.8706	7.423	1	1	0	CXCL3	Homo sapiens chemokine (C-X-C motif) ligand 3 (CXCL3), mRNA [NM_002090]
A_33_P3364869	0.9659	0.031	0.9349	8.607	1	1	0
A_24_P157926	0.8161	0.2969	0.5192	3.305	1	1	0	TNFAIP3	Homo sapiens tumor necrosis factor, alpha-induced protein 3 (TNFAIP3), mRNA [NM_006290]
A_23_P72096	0.837	0.3189	0.5181	3.296	1	1	0	IL1A	Homo sapiens interleukin 1, alpha (IL1A), mRNA [NM_000575]
A_23_P34915	0.9204	-0.406	1.3264	21.203	1	1	0	ATF3	Homo sapiens activating transcription factor 3 (ATF3), transcript variant 4, mRNA [NM_001040619]
A_24_P140608	0.6577	0.08351	0.57419	3.751	1	1	0	HBEGF	Homo sapiens heparin-binding EGF-like growth factor (HBEGF), mRNA [NM_001945]
A_23_P114947	0.8002	0.1673	0.6329	4.294	1	1	0	RGS2	Homo sapiens regulator of G-protein signaling 2, 24kDa (RGS2), mRNA [NM_002923]
A_23_P118392	0.8011	-0.26009	1.06119	11.513	1	1	0	RASD1	Homo sapiens RAS, dexamethasone-induced 1 (RASD1), mRNA [NM_016084]
A_23_P32253	0.7318	0.2497	0.4821	3.034	1	1	0	NFIL3	Homo sapiens nuclear factor, interleukin 3 regulated (NFIL3), mRNA [NM_005384]
A_33_P3222424	0.8886	-0.3935	1.2821	19.146	1	1	0
A_24_P10137	0.7485	0.1483	0.6002	3.982	1	1	0	C13orf15	Homo sapiens chromosome 13 open reading frame 15 (C13orf15), mRNA [NM_014059]
A_32_P131640	0.8687	-0.1615	1.0302	10.72	1	1	0	SLITRK4	Homo sapiens SLIT and NTRK-like family, member 4 (SLITRK4), mRNA [NM_173078]
A_33_P3347869	0.4764	-0.113	0.5894	3.885	1	1	0
A_33_P3237150	0.6001	0.09971	0.50039	3.165	1	1	0
A_23_P31945	0.6294	0.0294	0.6	3.981	1	1	0	IL33	Homo sapiens interleukin 33 (IL33), mRNA [NM_033439]
A_24_P250922	0.7725	-0.1561	0.9286	8.483	1	1	0	PTGS2	Homo sapiens prostaglandin-endoperoxide synthase 2 (prostaglandin G/H synthase and cyclooxygenase) (PTGS2), mRNA [NM_000963]
A_23_P157865	0.5878	-0.08	0.6678	4.653	1	1	0	TNC	Homo sapiens tenascin C (TNC), mRNA [NM_002160]
A_23_P128744	0.5809	-0.2256	0.8065	6.404	1	1	0	BDKRB1	Homo sapiens bradykinin receptor B1 (BDKRB1), mRNA [NM_000710]
A_23_P429998	0.7661	0.148	0.6181	4.15	1	1	0	FOSB	Homo sapiens FBJ murine osteosarcoma viral oncogene homolog B (FOSB), transcript variant 1, mRNA [NM_006732]
A_23_P102000	0.6203	-0.16269	0.78299	6.067	1	1	0	CXCR4	Homo sapiens chemokine (C-X-C motif) receptor 4 (CXCR4), transcript variant 1, mRNA [NM_001008540]
A_23_P58676	0.3023	-0.3034	0.6057	4.033	1	1	0	C5orf23	Homo sapiens chromosome 5 open reading frame 23 (C5orf23), mRNA [NM_024563]
A_23_P121011	0.2492	-0.266	0.5152	3.274	1	1	0	AXUD1	Homo sapiens AXIN1 up-regulated 1 (AXUD1), mRNA [NM_033027]
A_23_P28466	0.0622	-0.4619	0.5241	3.342	1	1	0	WDR69	Homo sapiens WD repeat domain 69 (WDR69), mRNA [NM_178821]
A_33_P3364864	0.2148	-0.2825	0.4973	3.142	1	1	0
A_23_P407840	0.3902	-0.1733	0.5635	3.66	1	1	0	FNDC1	Homo sapiens fibronectin type III domain containing 1 (FNDC1), mRNA [NM_032532]
A_23_P253350	0.1611	-0.4974	0.6585	4.555	1	1	0	C8orf4	Homo sapiens chromosome 8 open reading frame 4 (C8orf4), mRNA [NM_020130]
A_33_P3728698	0.05	-0.4505	0.5005	3.165	1	1	0
A_23_P132121	0.1553	-0.42369	0.57899	3.793	1	1	0	SIK1	Homo sapiens salt-inducible kinase 1 (SIK1), mRNA [NM_173354]
A_33_P3252286	0.5325	-0.6062	1.1387	13.762	1	1	0
A_23_P252471	-0.0145	-0.5099	0.4954	3.128	1	1	0	PECAM1	Homo sapiens platelet/endothelial cell adhesion molecule (PECAM1), mRNA [NM_000442]
A_23_P304897	0.3986	-0.478	0.8766	7.526	1	1	0	BDKRB2	Homo sapiens bradykinin receptor B2 (BDKRB2), mRNA [NM_000623]
A_23_P131676	0.1498	-0.52059	0.67039	4.681	1	1	0	CXCR7	Homo sapiens chemokine (C-X-C motif) receptor 7 (CXCR7), mRNA [NM_020311]
A_33_P3409159	-0.0449	-0.57799	0.53309	3.412	1	1	0
A_23_P161698	0.1133	-0.665	0.7783	6.002	1	1	0	MMP3	Homo sapiens matrix metallopeptidase 3 (stromelysin 1, progelatinase) (MMP3), mRNA [NM_002422]
A_23_P66635	0.3363	-0.3465	0.6828	4.817	1	1	0	CCL11	Homo sapiens chemokine (C-C motif) ligand 11 (CCL11), mRNA [NM_002986]
A_33_P3224070	-0.08	-0.647	0.567	3.689	1	1	0
A_33_P3257027	-0.166	-0.66039	0.49439	3.121	1	1	0
A_33_P3295203	0.2467	-0.6325	0.8792	7.571	1	1	0
A_33_P3405213	-0.2256	-0.7479	0.5223	3.328	1	1	0
A_33_P3371727	-0.4037	-0.88149	0.47779	3.004	1	1	0
A_23_P398566	0.2622	-0.7476	1.0098	10.228	1	1	0	NR4A3	Homo sapiens nuclear receptor subfamily 4, group A, member 3 (NR4A3), transcript variant 2, mRNA [NM_173198]
A_33_P3239087	-0.1511	-0.7526	0.6015	3.994	1	1	0
A_33_P3535523	-0.2712	-0.8489	0.5777	3.781	1	1	0
A_33_P3214105	-0.3263	-0.862	0.5357	3.433	1	1	0
A_23_P26024	-0.3338	-0.8514	0.5176	3.293	1	1	0	C15orf48	Homo sapiens chromosome 15 open reading frame 48 (C15orf48), transcript variant 2, mRNA [NM_032413]
A_23_P133408	-0.2739	-1.07129	0.79739	6.271	1	1	0	CSF2	Homo sapiens colony stimulating factor 2 (granulocyte-macrophage) (CSF2), mRNA [NM_000758]
A_24_P79403	-0.3525	-0.87529	0.52279	3.332	1	1	0	PF4	Homo sapiens platelet factor 4 (PF4), mRNA [NM_002619]
A_24_P233488	-0.4609	-0.9568	0.4959	3.132	1	1	0	LIF	Homo sapiens leukemia inhibitory factor (cholinergic differentiation factor) (LIF), mRNA [NM_002309]
A_23_P166297	-0.4067	-0.91559	0.50889	3.227	1	1	0	ABCG1	Homo sapiens ATP-binding cassette, sub-family G (WHITE), member 1 (ABCG1), transcript variant 5, mRNA [NM_207627]
A_33_P3246448	-0.1086	-0.7498	0.6412	4.377	1	1	0
A_33_P3228460	-0.5765	-1.0824	0.5059	3.205	1	1	0
A_33_P3232692	0.623	-0.6369	1.2599	18.192	1	1	0
A_23_P400945	-0.3132	-0.91479	0.60159	3.995	1	1	0	ETV3	Homo sapiens ets variant 3 (ETV3), mRNA [NM_005240]
A_33_P3316273	-0.4104	-1.08349	0.67309	4.71	1	1	0
A_33_P3316539	-0.2979	-1.1654	0.8675	7.37	1	1	0
A_23_P257583	-0.4957	-0.9882	0.4925	3.108	1	1	0	DENND2A	Homo sapiens DENN/MADD domain containing 2A (DENND2A), mRNA [NM_015689]
A_33_P3330079	-0.6032	-1.12199	0.51879	3.302	1	1	0
A_23_P253536	-0.3661	-1.0155	0.6494	4.46	1	1	0	NPR3	Homo sapiens natriuretic peptide receptor C/guanylate cyclase C (atrionatriuretic peptide receptor C) (NPR3), mRNA [NM_000908]
A_24_P335092	-0.8358	-1.3181	0.4823	3.035	1	1	0	SAA1	Homo sapiens serum amyloid A1 (SAA1), transcript variant 1, mRNA [NM_000331]
A_33_P3220837	-0.7087	-1.20649	0.49779	3.146	1	1	0
A_23_P93602	-0.6581	-1.2097	0.5516	3.561	1	1	0	C6orf58	Homo sapiens chromosome 6 open reading frame 58 (C6orf58), mRNA [NM_001010905]
A_33_P3249534	-0.3604	-1.08119	0.72079	5.257	1	1	0
A_33_P3299066	0.192	-0.90149	1.09349	12.401	1	1	0
A_32_P83845	-0.2963	-1.0582	0.7619	5.779	1	1	0	HEY1	Homo sapiens hairy/enhancer-of-split related with YRPW motif 1 (HEY1), transcript variant 2, mRNA [NM_001040708]
A_23_P6596	-0.0464	-0.8704	0.824	6.668	1	1	0	HES1	Homo sapiens hairy and enhancer of split 1, (Drosophila) (HES1), mRNA [NM_005524]
A_23_P386478	-0.9276	-1.46829	0.54069	3.472	1	1	0	TNIP3	Homo sapiens TNFAIP3 interacting protein 3 (TNIP3), transcript variant 1, mRNA [NM_024873]
A_33_P3839897	-0.32	-0.9544	0.6344	4.309	1	1	0
A_24_P63347	-0.821	-1.35599	0.53499	3.427	1	1	0	PF4V1	Homo sapiens platelet factor 4 variant 1 (PF4V1), mRNA [NM_002620]
A_23_P74278	0.437	-0.7202	1.1572	14.361	1	1	0	PDE4B	Homo sapiens phosphodiesterase 4B, cAMP-specific (phosphodiesterase E4 dunce homolog, Drosophila) (PDE4B), transcript variant d, mRNA [NM_001037341]
A_24_P229025	-0.9789	-1.4834	0.5045	3.195	1	1	0	GRIA3	Homo sapiens glutamate receptor, ionotrophic, AMPA 3, mRNA (cDNA clone IMAGE:4753474), complete cds. [BC032004]
A_23_P78037	0.292	-0.8604	1.1524	14.203	1	1	0	CCL7	Homo sapiens chemokine (C-C motif) ligand 7 (CCL7), mRNA [NM_006273]
A_23_P404045	-0.8109	-1.3247	0.5138	3.264	1	1	0	MTHFR	Homo sapiens 5,10-methylenetetrahydrofolate reductase (NADPH) (MTHFR), mRNA [NM_005957]
A_33_P3408918	-0.702	-1.405	0.703	5.046	1	1	0
A_23_P314755	-0.0398	-0.97599	0.93619	8.633	1	1	0	STC1	Homo sapiens stanniocalcin 1 (STC1), mRNA [NM_003155]
A_23_P8913	-0.106	-0.9703	0.8643	7.316	1	1	0	CA2	Homo sapiens carbonic anhydrase II (CA2), mRNA [NM_000067]
A_33_P3265222	-0.9881	-1.5495	0.5614	3.642	1	1	0
A_23_P63209	-0.5033	-1.1706	0.6673	4.648	1	1	0	HSD11B1	Homo sapiens hydroxysteroid (11-beta) dehydrogenase 1 (HSD11B1), transcript variant 2, mRNA [NM_181755]
A_23_P141730	-1.1	-1.5895	0.4895	3.086	1	1	0	DSG2	Homo sapiens desmoglein 2 (DSG2), mRNA [NM_001943]
A_33_P3387090	-0.7672	-1.3732	0.606	4.036	1	1	0
A_33_P3389653	-0.6849	-1.2382	0.5533	3.575	1	1	0
A_33_P3311845	-1.0246	-1.5324	0.5078	3.219	1	1	0
A_33_P3274184	-1.0886	-1.6023	0.5137	3.263	1	1	0
A_23_P374294	-0.8242	-1.36099	0.53679	3.441	1	1	0	CCDC7	Homo sapiens coiled-coil domain containing 7 (CCDC7), transcript variant 1, mRNA [NM_145023]
A_33_P3270489	-1.053	-1.5598	0.5068	3.212	1	1	0
A_33_P3290354	-0.9828	-1.47629	0.49349	3.115	1	1	0
A_23_P259071	-0.6425	-1.363	0.7205	5.254	1	1	0	AREG	Homo sapiens amphiregulin (AREG), mRNA [NM_001657]
A_23_P152002	-0.2969	-1.1656	0.8687	7.39	1	1	0	BCL2A1	Homo sapiens BCL2-related protein A1 (BCL2A1), transcript variant 1, mRNA [NM_004049]
A_33_P3268318	-0.7616	-1.3517	0.5901	3.891	1	1	0
A_33_P3281695	-1.0773	-1.6455	0.5682	3.699	1	1	0
A_23_P131208	0.2681	-1.0445	1.3126	20.539	1	1	0	NR4A2	Homo sapiens nuclear receptor subfamily 4, group A, member 2 (NR4A2), mRNA [NM_006186]
A_33_P3336567	-1.2504	-1.7698	0.5194	3.306	1	1	0
A_23_P57784	-1.0816	-1.5973	0.5157	3.278	1	1	0	CLDN1	Homo sapiens claudin 1 (CLDN1), mRNA [NM_021101]
A_23_P159952	-0.5609	-1.286	0.7251	5.31	1	1	0	BEX1	Homo sapiens brain expressed, X-linked 1 (BEX1), mRNA [NM_018476]
A_24_P22800	-1.2119	-1.70449	0.49259	3.108	1	1	0	PSG11	Homo sapiens pregnancy specific beta-1-glycoprotein 11 (PSG11), transcript variant 1, mRNA [NM_002785]
A_23_P139198	-1.3207	-1.8022	0.4815	3.03	1	1	0	LGALS12	Homo sapiens lectin, galactoside-binding, soluble, 12 (LGALS12), transcript variant 2, mRNA [NM_033101]
A_23_P144778	-1.0983	-1.6428	0.5445	3.503	1	1	0	CKMT2	Homo sapiens creatine kinase, mitochondrial 2 (sarcomeric) (CKMT2), nuclear gene encoding mitochondrial protein, transcript variant 1, mRNA [NM_001825]
A_23_P500501	-1.1919	-1.673	0.4811	3.027	1	1	0	FGFR3	Homo sapiens fibroblast growth factor receptor 3 (FGFR3), transcript variant 1, mRNA [NM_000142]
A_33_P3334773	-1.024	-1.5026	0.4786	3.01	1	1	0
A_32_P234184	-1.397	-1.8803	0.4833	3.042	1	1	0	HES5	Homo sapiens hairy and enhancer of split 5 (Drosophila) (HES5), mRNA [NM_001010926]
A_33_P3277043	-1.3649	-1.8445	0.4796	3.017	1	1	0
A_32_P183442	-1.3539	-1.8604	0.5065	3.209	1	1	0
A_33_P3294966	-1.0565	-1.56389	0.50739	3.216	1	1	0
A_23_P98744	-0.9621	-1.5459	0.5838	3.835	1	1	0	OR52K2	Homo sapiens olfactory receptor, family 52, subfamily K, member 2 (OR52K2), mRNA [NM_001005172]
A_33_P3216651	-1.3967	-1.89549	0.49879	3.153	1	1	0
A_33_P3233906	-0.8793	-1.4958	0.6165	4.135	1	1	0
A_33_P3215252	-1.1122	-1.62409	0.51189	3.25	1	1	0
A_32_P196021	-0.7954	-1.38019	0.58479	3.844	1	1	0	FGF7	Homo sapiens fibroblast growth factor 7 (keratinocyte growth factor) (FGF7), mRNA [NM_002009]
A_33_P3311974	-1.1946	-1.6973	0.5027	3.181	1	1	0
A_33_P3313075	-1.0632	-1.7066	0.6434	4.399	1	1	0
A_23_P2271	-1.1732	-1.7305	0.5573	3.608	1	1	0	PTHLH	Homo sapiens parathyroid hormone-like hormone (PTHLH), transcript variant 1, mRNA [NM_198965]
A_33_P3247489	-0.8467	-1.4694	0.6227	4.194	1	1	0
A_32_P53524	-1.1376	-1.64219	0.50459	3.195	1	1	0	NTN1	Homo sapiens netrin 1 (NTN1), mRNA [NM_004822]
A_33_P3321303	-1.4985	-1.9945	0.496	3.133	1	1	0
A_24_P362595	-0.8909	-1.48449	0.59359	3.922	1	1	0	PAX3	Homo sapiens paired box 3 (PAX3), transcript variant PAX3B, mRNA [NM_013942]
A_33_P3359047	-1.5105	-2.01129	0.50079	3.168	1	1	0
A_23_P139527	-1.0661	-1.6539	0.5878	3.87	1	1	0	HPD	Homo sapiens 4-hydroxyphenylpyruvate dioxygenase (HPD), mRNA [NM_002150]
A_33_P3350094	-1.5133	-1.99799	0.48469	3.052	1	1	0
A_23_P203540	-0.7027	-1.4334	0.7307	5.378	1	1	0	EHF	Homo sapiens ets homologous factor (EHF), mRNA [NM_012153]
A_33_P3548768	-1.4165	-1.91729	0.50079	3.168	1	1	0
A_33_P3220386	-1.4125	-1.95529	0.54279	3.489	1	1	0
A_33_P3399428	-1.4492	-1.9584	0.5092	3.229	1	1	0
A_33_P3367251	-1.3498	-1.84149	0.49169	3.102	1	1	0
A_33_P3252279	-1.3958	-1.91069	0.51489	3.272	1	1	0
A_32_P98072	-1.2823	-1.8146	0.5323	3.406	1	1	0	TCHH	Homo sapiens trichohyalin (TCHH), mRNA [NM_007113]
A_23_P47709	-1.0508	-1.69039	0.63959	4.361	1	1	0	FOLR2	Homo sapiens folate receptor 2 (fetal) (FOLR2), transcript variant 1, mRNA [NM_000803]
A_33_P3260862	-1.2427	-1.8206	0.5779	3.783	1	1	0
A_24_P9833	-1.2309	-1.77589	0.54499	3.507	1	1	0	PRDM11	Homo sapiens PR domain containing 11 (PRDM11), mRNA [NM_020229]
A_33_P3262541	-1.2524	-1.765	0.5126	3.255	1	1	0
A_24_P202319	-1.4997	-1.97999	0.48029	3.021	1	1	0	ATP2A3	Homo sapiens ATPase, Ca transporting, ubiquitous (ATP2A3), transcript variant 7, mRNA [NM_174958]
A_33_P3366589	-1.378	-1.88289	0.50489	3.198	1	1	0
A_23_P163402	-1.1744	-1.7481	0.5737	3.747	1	1	0	CYP1A1	Homo sapiens cytochrome P450, family 1, subfamily A, polypeptide 1 (CYP1A1), mRNA [NM_000499]
A_23_P46812	-1.004	-1.599	0.595	3.935	1	1	0	CPEB3	Homo sapiens cytoplasmic polyadenylation element binding protein 3 (CPEB3), mRNA [NM_014912]
A_24_P243749	-1.4016	-1.9268	0.5252	3.351	1	1	0	PDK4	Homo sapiens pyruvate dehydrogenase kinase, isozyme 4 (PDK4), mRNA [NM_002612]
A_33_P3210583	-1.2795	-1.83639	0.55689	3.604	1	1	0
A_33_P3386195	-0.8027	-1.5351	0.7324	5.4	1	1	0
A_33_P3781228	-1.5734	-2.0585	0.4851	3.055	1	1	0
A_32_P87649	-1.4009	-1.93199	0.53109	3.396	1	1	0	TMCO2	Homo sapiens transmembrane and coiled-coil domains 2 (TMCO2), mRNA [NM_001008740]
A_33_P3212167	-1.4823	-1.9651	0.4828	3.039	1	1	0
A_33_P3329750	-1.5431	-2.0454	0.5023	3.179	1	1	0
A_33_P3416009	-1.5481	-2.05089	0.50279	3.182	1	1	0
A_33_P3235496	-1.6042	-2.0872	0.483	3.04	1	1	0
A_33_P3417404	-0.8159	-1.5163	0.7004	5.016	1	1	0
A_33_P3419190	-0.9889	-1.6741	0.6852	4.843	1	1	0
A_23_P376488	-1.6026	-2.08159	0.47899	3.012	1	1	0	TNF	Homo sapiens tumor necrosis factor (TNF superfamily, member 2) (TNF), mRNA [NM_000594]
A_23_P134729	-1.5659	-2.0552	0.4893	3.085	1	1	0	C8orf39	Homo sapiens PRO1905 mRNA, complete cds. [AF116672]
A_23_P354288	-1.5681	-2.0567	0.4886	3.08	1	1	0	FAM71A	Homo sapiens family with sequence similarity 71, member A (FAM71A), mRNA [NM_153606]
A_33_P3364443	-1.5815	-2.07319	0.49169	3.102	1	1	0
A_33_P3273073	-1.5291	-2.0472	0.5181	3.296	1	1	0
A_23_P382682	-1.5647	-2.0486	0.4839	3.047	1	1	0	C14orf148	Homo sapiens chromosome 14 open reading frame 148 (C14orf148), transcript variant 2, mRNA [NM_138791]
A_33_P3821350	-1.3017	-1.8479	0.5462	3.517	1	1	0
A_33_P3561747	-1.6534	-2.1366	0.4832	3.042	1	1	0
A_33_P3248962	-1.5499	-2.0482	0.4983	3.149	1	1	0
A_33_P3391521	-1.4614	-1.9571	0.4957	3.131	1	1	0
A_33_P3409238	-1.3317	-1.8978	0.5661	3.682	1	1	0
A_33_P3335401	-1.4889	-2.0213	0.5324	3.407	1	1	0
A_33_P3295200	-1.2222	-1.7525	0.5303	3.39	1	1	0
A_33_P3236734	-1.5494	-2.0632	0.5138	3.264	1	1	0
A_24_P214552	-1.5878	-2.0739	0.4861	3.062	1	1	0	C3orf27	Homo sapiens chromosome 3 open reading frame 27 (C3orf27), mRNA [NM_007354]
A_23_P368773	-1.5959	-2.11079	0.51489	3.272	1	1	0	ZNF560	Homo sapiens zinc finger protein 560 (ZNF560), mRNA [NM_152476]
A_33_P3277288	-1.414	-1.9576	0.5436	3.496	1	1	0
A_23_P37914	-1.4955	-1.9997	0.5042	3.193	1	1	0	SLC5A11	Homo sapiens solute carrier family 5 (sodium/glucose cotransporter), member 11 (SLC5A11), mRNA [NM_052944]
A_33_P3220137	-1.5798	-2.08859	0.50879	3.226	1	1	0
A_33_P3371683	-1.4873	-2.0156	0.5283	3.375	1	1	0
A_33_P3260680	-1.6119	-2.0945	0.4826	3.038	1	1	0
A_33_P3418245	-1.5237	-2.0293	0.5056	3.203	1	1	0
A_33_P3400334	-1.6168	-2.10599	0.48919	3.084	1	1	0
A_33_P3264835	-1.3919	-1.93929	0.54739	3.526	1	1	0
A_33_P3280412	-1.4861	-1.99049	0.50439	3.194	1	1	0
A_24_P120147	-1.5268	-2.00939	0.48259	3.038	1	1	0	SH2D6	Homo sapiens SH2 domain containing 6, mRNA (cDNA clone IMAGE:40022935), complete cds. [BC110073]
A_33_P3227551	-0.5625	-1.4176	0.8551	7.163	1	1	0
A_33_P3286916	-1.5743	-2.095	0.5207	3.316	1	1	0
A_33_P3290959	-1.5199	-2.0701	0.5502	3.549	1	1	0
A_33_P3241204	-1.5471	-2.0632	0.5161	3.281	1	1	0
A_23_P218675	-1.4672	-2.0371	0.5699	3.714	1	1	0	WFDC2	Homo sapiens WAP four-disulfide core domain 2 (WFDC2), mRNA [NM_006103]
A_23_P161659	-1.6275	-2.1069	0.4794	3.015	1	1	0	SYT13	Homo sapiens synaptotagmin XIII (SYT13), mRNA [NM_020826]
A_33_P3235009	-1.4733	-2.01279	0.53949	3.463	1	1	0
A_33_P3299495	-1.5861	-2.1055	0.5194	3.306	1	1	0
A_33_P3247204	-1.4826	-2.0434	0.5608	3.637	1	1	0
A_33_P3246580	-1.5666	-2.0621	0.4955	3.129	1	1	0
A_33_P3413945	-1.5569	-2.0511	0.4942	3.12	1	1	0
A_23_P90470	-1.6483	-2.1318	0.4835	3.044	1	1	0	LOC100129253	PREDICTED: Homo sapiens misc_RNA (LOC100129253), miscRNA [XR_037365]
A_33_P3268612	-1.0475	-1.70759	0.66009	4.571	1	1	0
A_33_P3348625	-1.6037	-2.0936	0.4899	3.089	1	1	0
A_23_P38537	-1.5864	-2.08429	0.49789	3.146	1	1	0	KRT16	Homo sapiens keratin 16 (KRT16), mRNA [NM_005557]
A_23_P52480	-1.6001	-2.08849	0.48839	3.078	1	1	0	CYP2C18	Homo sapiens cytochrome P450, family 2, subfamily C, polypeptide 18 (CYP2C18), transcript variant 1, mRNA [NM_000772]
A_33_P3340560	-1.6123	-2.1018	0.4895	3.086	1	1	0
A_23_P29773	-1.5752	-2.0668	0.4916	3.101	1	1	0	LAMP3	Homo sapiens lysosomal-associated membrane protein 3 (LAMP3), mRNA [NM_014398]
A_33_P3407356	-1.5793	-2.0678	0.4885	3.079	1	1	0
A_32_P192692	-1.5462	-2.1027	0.5565	3.601	1	1	0	KCNMA1	Homo sapiens potassium large conductance calcium-activated channel, subfamily M, alpha member 1 (KCNMA1), transcript variant 1, mRNA [NM_001014797]
A_32_P197340	-1.6387	-2.13629	0.49759	3.144	1	1	0
A_33_P3274006	-1.5635	-2.0772	0.5137	3.263	1	1	0
A_33_P3346871	-1.5572	-2.0657	0.5085	3.224	1	1	0
A_23_P42811	-1.4814	-2.0323	0.5509	3.555	1	1	0	AGR3	Homo sapiens anterior gradient homolog 3 (Xenopus laevis) (AGR3), mRNA [NM_176813]
A_23_P165783	-1.4972	-2.101	0.6038	4.016	1	1	0	MLPH	Homo sapiens melanophilin (MLPH), transcript variant 1, mRNA [NM_024101]
A_24_P264943	-0.6555	-1.5949	0.9394	8.697	1	1	0	COMP	Homo sapiens cartilage oligomeric matrix protein (COMP), mRNA [NM_000095]
A_33_P3264790	-1.1859	-1.786	0.6001	3.981	1	1	0
A_23_P415015	-0.9148	-1.5402	0.6254	4.22	1	1	0	ATL2	Homo sapiens atlastin GTPase 2 (ATL2), transcript variant 1, mRNA [NM_022374]
A_33_P3279526	-1.4967	-2.0185	0.5218	3.325	1	1	0
A_23_P2283	-1.5508	-2.1175	0.5667	3.687	1	1	0	TAC3	Homo sapiens tachykinin 3 (TAC3), transcript variant 2, mRNA [NM_013251]
A_33_P3327642	-1.5219	-2.11479	0.59289	3.916	1	1	0
A_33_P3412320	-1.6345	-2.11739	0.48289	3.04	1	1	0
A_24_P254833	-1.1756	-1.7377	0.5621	3.648	1	1	0
A_32_P141488	-1.4661	-2.0122	0.5461	3.516	1	1	0	LOC728199	PREDICTED: Homo sapiens misc_RNA (LOC728199), miscRNA [XR_036967]
A_23_P82324	-1.5224	-2.1109	0.5885	3.877	1	1	0	CARD11	Homo sapiens caspase recruitment domain family, member 11 (CARD11), mRNA [NM_032415]
A_23_P254917	-1.4232	-1.99259	0.56939	3.71	1	1	0	LGALS4	Homo sapiens lectin, galactoside-binding, soluble, 4 (LGALS4), mRNA [NM_006149]
A_23_P149858	-1.5992	-2.1097	0.5105	3.239	1	1	0	ELOVL3	Homo sapiens elongation of very long chain fatty acids (FEN1/Elo2, SUR4/Elo3, yeast)-like 3 (ELOVL3), mRNA [NM_152310]
A_24_P247286	-1.5934	-2.1098	0.5164	3.283	1	1	0	C19orf71	Homo sapiens chromosome 19 open reading frame 71 (C19orf71), mRNA [NM_001135580]
A_24_P352637	-1.5891	-2.10789	0.51879	3.302	1	1	0	TSSK4	Homo sapiens testis-specific serine kinase 4 (TSSK4), mRNA [NM_174944]
A_33_P3814473	-1.5836	-2.11509	0.53149	3.4	1	1	0
A_23_P362148	-1.5354	-2.05759	0.52219	3.328	1	1	0	DNER	Homo sapiens delta/notch-like EGF repeat containing (DNER), mRNA [NM_139072]
A_33_P3277318	-1.6434	-2.13879	0.49539	3.128	1	1	0
A_33_P3325522	-1.4636	-1.97069	0.50709	3.214	1	1	0
A_33_P3214516	-1.6388	-2.1389	0.5001	3.163	1	1	0
A_23_P14986	-1.4451	-2.027	0.5819	3.818	1	1	0	HSD11B2	Homo sapiens hydroxysteroid (11-beta) dehydrogenase 2 (HSD11B2), mRNA [NM_000196]
A_33_P3408227	-1.5263	-2.08239	0.55609	3.598	1	1	0
A_33_P3421978	-1.5989	-2.1002	0.5013	3.171	1	1	0
A_24_P59111	-1.4229	-2.0032	0.5803	3.804	1	1	0	DPP6	Homo sapiens dipeptidyl-peptidase 6, mRNA (cDNA clone IMAGE:5494573), complete cds. [BC035912]
A_23_P372478	-1.0438	-1.80589	0.76209	5.782	1	1	0	SERPINA9	Homo sapiens serpin peptidase inhibitor, clade A (alpha-1 antiproteinase, antitrypsin), member 9 (SERPINA9), transcript variant A, mRNA [NM_175739]
A_23_P122414	-1.5232	-2.04539	0.52219	3.328	1	1	0	GUCA1A	Homo sapiens guanylate cyclase activator 1A (retina) (GUCA1A), mRNA [NM_000409]
A_24_P228611	-1.5497	-2.08239	0.53269	3.409	1	1	0	FER1L4	Homo sapiens fer-1-like 4 (C. elegans) (FER1L4), non-coding RNA [NR_024377]
A_23_P81262	-1.5317	-2.0728	0.5411	3.476	1	1	0	PCDHB4	Homo sapiens protocadherin beta 4 (PCDHB4), mRNA [NM_018938]
A_23_P257936	-1.1725	-1.8226	0.6501	4.467	1	1	0	TEX28	Homo sapiens testis expressed 28 (TEX28), mRNA [NM_001586]
A_33_P3738498	-1.5197	-2.0083	0.4886	3.08	1	1	0
A_24_P216421	-0.8038	-1.5238	0.72	5.248	1	1	0	DTNB	Homo sapiens dystrobrevin, beta (DTNB), transcript variant 3, mRNA [NM_033148]
A_33_P3308167	-1.4197	-2.02329	0.60359	4.014	1	1	0
A_33_P3851023	-1.5612	-2.0787	0.5175	3.292	1	1	0
A_33_P3734378	-1.4806	-2.077	0.5964	3.948	1	1	0
A_23_P128868	-1.4316	-1.983	0.5514	3.559	1	1	0	OR11H12	Homo sapiens olfactory receptor, family 11, subfamily H, member 12 (OR11H12), mRNA [NM_001013354]
A_33_P3336148	-1.5686	-2.108	0.5394	3.462	1	1	0
A_33_P3307820	-0.6918	-1.4603	0.7685	5.868	1	1	0
A_33_P3286571	-1.5453	-2.07029	0.52499	3.349	1	1	0
A_32_P49867	-1.327	-1.9346	0.6076	4.051	1	1	0	LOC645277	Uncharacterized protein LOC645277 [Source:UniProtKB/Swiss-Prot;Acc:A6NCL2] [ENST00000376608]
A_33_P3356877	-1.1955	-1.77849	0.58299	3.828	1	1	0
A_33_P3390924	-1.5001	-2.02289	0.52279	3.332	1	1	0
A_32_P127350	-1.5878	-2.091	0.5032	3.185	1	1	0	LOC645323	Homo sapiens hypothetical LOC645323 (LOC645323), transcript variant 1, non-coding RNA [NR_024384]
A_24_P235338	-1.5347	-2.0815	0.5468	3.522	1	1	0	TRPA1	Homo sapiens transient receptor potential cation channel, subfamily A, member 1 (TRPA1), mRNA [NM_007332]
A_24_P410463	-1.4975	-2.04289	0.54539	3.51	1	1	0	TRPM6	Homo sapiens transient receptor potential cation channel, subfamily M, member 6 (TRPM6), mRNA [NM_017662]
A_33_P3271684	-1.2298	-1.8323	0.6025	4.004	1	1	0
A_24_P649282	-1.3348	-1.8754	0.5406	3.472	1	1	0	LUZP2	Homo sapiens leucine zipper protein 2 (LUZP2), mRNA [NM_001009909]
A_23_P75867	-1.5346	-2.09779	0.56319	3.657	1	1	0	OR10A4	Homo sapiens olfactory receptor, family 10, subfamily A, member 4 (OR10A4), mRNA [NM_207186]
A_33_P3679876	-1.62	-2.1297	0.5097	3.233	1	1	0
A_32_P118397	-1.5666	-2.1011	0.5345	3.423	1	1	0	HEPACAM2	Homo sapiens HEPACAM family member 2 (HEPACAM2), transcript variant 1, mRNA [NM_001039372]
A_24_P174793	-1.5099	-2.0575	0.5476	3.528	1	1	0	PCSK1	Homo sapiens proprotein convertase subtilisin/kexin type 1 (PCSK1), mRNA [NM_000439]
A_33_P3219950	-1.3117	-1.89299	0.58129	3.813	1	1	0
A_23_P27128	-1.5273	-2.06199	0.53469	3.425	1	1	0	KLHL10	Homo sapiens kelch-like 10 (Drosophila) (KLHL10), mRNA [NM_152467]
A_33_P3283535	-1.6178	-2.13859	0.52079	3.317	1	1	0
A_23_P369344	-1.6429	-2.12659	0.48369	3.045	1	1	0	C1orf65	Homo sapiens chromosome 1 open reading frame 65 (C1orf65), mRNA [NM_152610]
A_24_P169048	-1.0863	-1.72849	0.64219	4.387	1	1	0	RFPL3S	Homo sapiens RFPL3 antisense RNA (non-protein coding) (RFPL3S), non-coding RNA [NR_001450]
A_33_P3421007	-1.5954	-2.1438	0.5484	3.535	1	1	0
A_23_P114307	-1.5134	-2.0961	0.5827	3.825	1	1	0	P2RY4	Homo sapiens pyrimidinergic receptor P2Y, G-protein coupled, 4 (P2RY4), mRNA [NM_002565]
A_23_P25155	-1.5969	-2.1238	0.5269	3.364	1	1	0	GPR84	Homo sapiens G protein-coupled receptor 84 (GPR84), mRNA [NM_020370]
A_24_P237036	-1.4152	-2.032	0.6168	4.138	1	1	0	TNFSF14	Homo sapiens tumor necrosis factor (ligand) superfamily, member 14 (TNFSF14), transcript variant 1, mRNA [NM_003807]
A_32_P146113	-1.485	-2.0898	0.6048	4.025	1	1	0	C6orf81	Homo sapiens chromosome 6 open reading frame 81 (C6orf81), mRNA [NM_145028]
A_33_P3266915	-1.616	-2.14089	0.52489	3.348	1	1	0
A_33_P3376745	-1.4575	-2.04749	0.58999	3.89	1	1	0
A_33_P3313779	-1.5144	-2.0806	0.5662	3.682	1	1	0
A_33_P3329428	-1.6207	-2.14409	0.52339	3.337	1	1	0
A_23_P343398	-0.8628	-1.6508	0.788	6.137	1	1	0	CCR7	Homo sapiens chemokine (C-C motif) receptor 7 (CCR7), mRNA [NM_001838]
A_33_P3218178	-1.4443	-1.9955	0.5512	3.557	1	1	0
A_33_P3281641	-1.5298	-2.06329	0.53349	3.415	1	1	0
A_33_P3357630	-1.5535	-2.0796	0.5261	3.358	1	1	0
A_23_P63777	-1.313	-1.858	0.545	3.507	1	1	0	OIT3	Homo sapiens oncoprotein induced transcript 3 (OIT3), mRNA [NM_152635]
A_33_P3383236	-1.5801	-2.1223	0.5422	3.484	1	1	0
A_24_P706327	-1.5639	-2.0755	0.5116	3.247	1	1	0
A_33_P3421183	-1.4201	-2.04789	0.62779	4.244	1	1	0
A_23_P301855	-1.1694	-1.81349	0.64409	4.406	1	1	0	LSAMP	Homo sapiens limbic system-associated membrane protein (LSAMP), mRNA [NM_002338]
A_33_P3321642	-1.4527	-2.0207	0.568	3.698	1	1	0
A_33_P3304511	-1.6017	-2.12059	0.51889	3.302	1	1	0
A_33_P3355454	-1.5621	-2.1385	0.5764	3.77	1	1	0
A_33_P3402188	-1.4541	-2.107	0.6529	4.496	1	1	0
A_33_P3423874	-1.5173	-2.10389	0.58659	3.86	1	1	0
A_23_P139654	-1.4716	-2.06619	0.59459	3.931	1	1	0	KLRC1	Homo sapiens killer cell lectin-like receptor subfamily C, member 1 (KLRC1), transcript variant 2, mRNA [NM_007328]
A_23_P103226	-1.5501	-2.11169	0.56159	3.644	1	1	0	FAAH	Homo sapiens fatty acid amide hydrolase (FAAH), mRNA [NM_001441]
A_33_P3390955	-1.4965	-2.0731	0.5766	3.772	1	1	0
A_24_P339858	-1.5424	-2.0777	0.5353	3.43	1	1	0	C21orf90	Homo sapiens chromosome 21 open reading frame 90 (C21orf90), transcript variant 1, non-coding RNA [NR_026547]
A_23_P66481	-1.6165	-2.1242	0.5077	3.218	1	1	0	RTN4RL1	Homo sapiens reticulon 4 receptor-like 1 (RTN4RL1), mRNA [NM_178568]
A_33_P3213797	-1.582	-2.0975	0.5155	3.277	1	1	0
A_24_P271830	-1.5096	-2.05909	0.54949	3.543	1	1	0	FLJ34690	Homo sapiens cDNA FLJ34690 fis, clone MESAN2000894. [AK092009]
A_33_P3718699	-1.5102	-2.0771	0.5669	3.688	1	1	0
A_33_P3230414	-1.4392	-2.09739	0.65819	4.551	1	1	0
A_33_P3343800	-1.5783	-2.10199	0.52369	3.339	1	1	0
A_33_P3241269	-1.5858	-2.1008	0.515	3.273	1	1	0
A_33_P3213508	-1.4957	-2.0893	0.5936	3.922	1	1	0
A_33_P3415653	-1.5535	-2.13259	0.57909	3.793	1	1	0
A_33_P3234202	-1.528	-2.08389	0.55589	3.596	1	1	0
A_23_P163361	-1.512	-2.107	0.595	3.935	1	1	0	RLBP1	Homo sapiens retinaldehyde binding protein 1 (RLBP1), mRNA [NM_000326]
A_23_P251031	-1.5084	-2.04749	0.53909	3.46	1	1	0	IL13	Homo sapiens interleukin 13 (IL13), mRNA [NM_002188]
A_33_P3247325	-1.4816	-2.02839	0.54679	3.522	1	1	0
A_33_P3306339	-1.6093	-2.1276	0.5183	3.298	1	1	0
A_23_P350396	-1.5806	-2.1091	0.5285	3.376	1	1	0	CDSN	Homo sapiens corneodesmosin (CDSN), mRNA [NM_001264]
A_24_P240259	-1.5893	-2.11259	0.52329	3.336	1	1	0	LRRC31	Homo sapiens leucine rich repeat containing 31 (LRRC31), mRNA [NM_024727]
A_23_P139418	-1.46	-2.04429	0.58429	3.839	1	1	0	GALNTL4	Homo sapiens UDP-N-acetyl-alpha-D-galactosamine:polypeptide N-acetylgalactosaminyltransferase-like 4 (GALNTL4), mRNA [NM_198516]
A_32_P49199	-1.547	-2.1051	0.5581	3.614	1	1	0	PGR	Homo sapiens progesterone receptor (PGR), mRNA [NM_000926]
A_23_P13548	-1.5953	-2.1437	0.5484	3.535	1	1	0	CHRDL2	Homo sapiens chordin-like 2 (CHRDL2), mRNA [NM_015424]
A_24_P694820	-1.1554	-1.8876	0.7322	5.397	1	1	0	LOC100131014	PREDICTED: Homo sapiens similar to hCG2045213 (LOC100131014), mRNA [XM_001715758]
A_33_P3326942	-1.5029	-2.05209	0.54919	3.541	1	1	0
A_33_P3354429	-1.4335	-2.03819	0.60469	4.024	1	1	0
A_24_P11506	-1.4774	-2.0442	0.5668	3.688	1	1	0	KYNU	Homo sapiens kynureninase (L-kynurenine hydrolase) (KYNU), transcript variant 2, mRNA [NM_001032998]
A_33_P3395230	-1.4609	-2.1015	0.6406	4.371	1	1	0
A_23_P256107	-1.2849	-1.89009	0.60519	4.028	1	1	0	HPSE	Homo sapiens heparanase (HPSE), mRNA [NM_006665]
A_23_P142574	-1.3744	-2.01619	0.64179	4.383	1	1	0	MOGAT1	Homo sapiens monoacylglycerol O-acyltransferase 1 (MOGAT1), mRNA [NM_058165]
A_32_P221305	-1.5933	-2.12629	0.53299	3.411	1	1	0	LOC389634	Homo sapiens hypothetical LOC389634 (LOC389634), non-coding RNA [NR_024420]
A_33_P3270104	-0.9696	-1.6815	0.7119	5.151	1	1	0
A_33_P3419369	-1.5064	-2.0617	0.5553	3.591	1	1	0
A_23_P17065	-0.1628	-1.4569	1.2941	19.683	1	1	0	CCL20	Homo sapiens chemokine (C-C motif) ligand 20 (CCL20), transcript variant 1, mRNA [NM_004591]
A_33_P3422240	-1.3292	-2.04559	0.71639	5.204	1	1	0
A_33_P3295261	-1.1074	-1.8847	0.7773	5.988	1	1	0
A_32_P45974	-1.3913	-2.07549	0.68419	4.832	1	1	0	C2orf27	Homo sapiens chromosome 2 open reading frame 27, mRNA (cDNA clone IMAGE:6426166). [BC071972]
A_24_P125871	-1.4792	-2.1284	0.6492	4.458	1	1	0	RIPK4	Homo sapiens receptor-interacting serine-threonine kinase 4 (RIPK4), mRNA [NM_020639]
A_33_P3351879	-1.4308	-2.01199	0.58119	3.812	1	1	0
A_33_P3388061	-1.0899	-1.78719	0.69729	4.98	1	1	0
A_23_P40856	-1.5645	-2.1229	0.5584	3.617	1	1	0	LRTM1	Homo sapiens leucine-rich repeats and transmembrane domains 1 (LRTM1), mRNA [NM_020678]
A_24_P140569	-1.237	-1.99659	0.75959	5.748	1	1	0	LRRTM2	Homo sapiens leucine rich repeat transmembrane neuronal 2 (LRRTM2), mRNA [NM_015564]
A_33_P3334428	-1.3787	-2.0674	0.6887	4.883	1	1	0
A_33_P3237879	-1.395	-2.1069	0.7119	5.151	1	1	0
A_23_P364567	-1.3755	-1.9916	0.6161	4.131	1	1	0	CLRN1	Homo sapiens clarin 1 (CLRN1), transcript variant 4, mRNA [NM_052995]
A_23_P380318	-1.5577	-2.11279	0.55509	3.589	1	1	0	EGR4	Homo sapiens early growth response 4 (EGR4), mRNA [NM_001965]
A_33_P3389713	-1.4959	-2.11799	0.62209	4.188	1	1	0
A_24_P400130	-1.1264	-1.89979	0.77339	5.934	1	1	0	KRTAP7-1	Homo sapiens KRTAP7-1 mRNA for keratin associated protein, complete cds. [AB096962]
A_23_P151895	-1.2862	-1.90819	0.62199	4.187	1	1	0	CILP	Homo sapiens cartilage intermediate layer protein, nucleotide pyrophosphohydrolase (CILP), mRNA [NM_003613]
A_23_P19333	-1.2872	-2.0783	0.7911	6.181	1	1	0	TREM1	Homo sapiens triggering receptor expressed on myeloid cells 1 (TREM1), mRNA [NM_018643]
A_33_P3311353	-1.1905	-1.92419	0.73369	5.416	1	1	0
A_33_P3384252	-1.2558	-1.99239	0.73659	5.452	1	1	0
A_33_P3355252	-1.425	-2.08369	0.65869	4.557	1	1	0
A_33_P3364836	-1.4497	-2.1387	0.689	4.886	1	1	0
A_23_P89101	-1.3418	-2.11089	0.76909	5.876	1	1	0	39702	Homo sapiens septin 12 (SEPT12), mRNA [NM_144605]
A_23_P58770	-1.3478	-2.05209	0.70429	5.061	1	1	0	HAND1	Homo sapiens heart and neural crest derivatives expressed 1 (HAND1), mRNA [NM_004821]
A_33_P3422000	-1.4867	-2.1076	0.6209	4.177	1	1	0
A_33_P3285965	-1.5085	-2.1011	0.5926	3.913	1	1	0
A_23_P67646	-1.5244	-2.11399	0.58959	3.886	1	1	0	GAPDHS	Homo sapiens glyceraldehyde-3-phosphate dehydrogenase, spermatogenic (GAPDHS), mRNA [NM_014364]
A_24_P304423	-1.3623	-2.04579	0.68349	4.824	1	1	0	IGF1	Homo sapiens insulin-like growth factor 1 (somatomedin C) (IGF1), transcript variant 4, mRNA [NM_000618]
A_24_P391574	-1.5083	-2.1198	0.6115	4.087	1	1	0	LDLRAD3	Homo sapiens low density lipoprotein receptor class A domain containing 3 (LDLRAD3), mRNA [NM_174902]
A_33_P3749627	-1.1319	-1.8745	0.7426	5.528	1	1	0
A_33_P3241661	-1.2469	-1.89509	0.64819	4.448	1	1	0
A_23_P20316	-1.2907	-2.0162	0.7255	5.314	1	1	0	CA3	Homo sapiens carbonic anhydrase III, muscle specific (CA3), mRNA [NM_005181]
A_24_P177531	-1.4254	-2.06389	0.63849	4.35	1	1	0	PCDHGB8P	Homo sapiens protocadherin gamma subfamily B, 8 pseudogene (PCDHGB8P), non-coding RNA [NR_001297]
A_23_P74290	-1.0695	-1.89959	0.83009	6.762	1	1	0	GBP5	Homo sapiens guanylate binding protein 5 (GBP5), transcript variant 1, mRNA [NM_052942]
A_33_P3389658	-1.2306	-1.9584	0.7278	5.343	1	1	0
A_23_P125278	-1.503	-2.1051	0.6021	4	1	1	0	CXCL11	Homo sapiens chemokine (C-X-C motif) ligand 11 (CXCL11), mRNA [NM_005409]
A_23_P81683	-1.3803	-2.0727	0.6924	4.924	1	1	0	GPRC6A	Homo sapiens G protein-coupled receptor, family C, group 6, member A (GPRC6A), mRNA [NM_148963]
A_24_P794648	-1.3775	-2.0635	0.686	4.852	1	1	0	RBMY2EP	Homo sapiens RNA binding motif protein, Y-linked, family 2, member E pseudogene (RBMY2EP), non-coding RNA [NR_001574]
A_33_P3414012	-1.0742	-1.849	0.7748	5.953	1	1	0
A_24_P929441	-1.2944	-2.0551	0.7607	5.763	1	1	0	UNQ5814	Homo sapiens clone DNA128322 RFVG5814 (UNQ5814) mRNA, complete cds. [AY358167]
A_33_P3284004	-1.3113	-2.1095	0.7982	6.283	1	1	0
A_24_P357847	-1.4004	-2.0591	0.6587	4.557	1	1	0	IGK@	Homo sapiens immunoglobulin kappa locus, mRNA (cDNA clone MGC:22645 IMAGE:4700961), complete cds. [BC030813]
A_32_P148538	-1.4253	-2.091	0.6657	4.631	1	1	0	LPPR4	Homo sapiens plasticity related gene 1 (LPPR4), mRNA [NM_014839]
A_23_P134835	-0.3991	-1.4055	1.0064	10.148	1	1	0	CSGALNACT1	Homo sapiens chondroitin sulfate N-acetylgalactosaminyltransferase 1 (CSGALNACT1), transcript variant 2, mRNA [NM_018371]
A_23_P329798	-1.4798	-2.11589	0.63609	4.326	1	1	0	CER1	Homo sapiens cerberus 1, cysteine knot superfamily, homolog (Xenopus laevis) (CER1), mRNA [NM_005454]
A_33_P3618960	-1.4902	-2.13629	0.64609	4.426	1	1	0
A_33_P3842629	-1.4492	-2.08099	0.63179	4.283	1	1	0
A_23_P309837	-1.4107	-2.12119	0.71049	5.134	1	1	0	STON2	Homo sapiens stonin 2 (STON2), mRNA [NM_033104]
A_24_P242646	-1.3387	-2.0891	0.7504	5.628	1	1	0	CTSS	Homo sapiens cathepsin S (CTSS), mRNA [NM_004079]
A_23_P90944	-1.3064	-2.07649	0.77009	5.889	1	1	0	SCN7A	Homo sapiens sodium channel, voltage-gated, type VII, alpha (SCN7A), mRNA [NM_002976]
A_24_P383019	-1.3838	-2.108	0.7242	5.299	1	1	0	KRTAP13-1	Homo sapiens keratin associated protein 13-1 (KRTAP13-1), mRNA [NM_181599]
A_32_P458472	-1.3746	-2.0826	0.708	5.105	1	1	0	C1orf95	Homo sapiens chromosome 1 open reading frame 95 (C1orf95), mRNA [NM_001003665]
A_33_P3245095	-1.3091	-2.0474	0.7383	5.473	1	1	0
A_33_P3254335	-1.4368	-2.112	0.6752	4.733	1	1	0
A_33_P3262969	-1.4642	-2.1141	0.6499	4.465	1	1	0
A_33_P3255290	-1.4289	-2.10489	0.67599	4.742	1	1	0
A_33_P3370449	-1.3229	-2.11209	0.78919	6.154	1	1	0
A_23_P27400	-1.3767	-2.09359	0.71689	5.21	1	1	0	HAS1	Homo sapiens hyaluronan synthase 1 (HAS1), mRNA [NM_001523]
A_33_P3366540	-0.5968	-1.5451	0.9483	8.877	1	1	0
A_23_P398854	-1.3152	-2.06219	0.74699	5.584	1	1	0	DOK7	Homo sapiens docking protein 7 (DOK7), mRNA [NM_173660]
A_33_P3230951	-1.2212	-2.03549	0.81429	6.52	1	1	0
A_33_P3630785	-1.4144	-2.1261	0.7117	5.148	1	1	0
A_23_P30983	-1.0311	-1.8713	0.8402	6.921	1	1	0	GJB7	Homo sapiens gap junction protein, beta 7, 25kDa (GJB7), mRNA [NM_198568]
A_23_P92928	-1.2192	-1.9754	0.7562	5.704	1	1	0	C6	Homo sapiens complement component 6 (C6), transcript variant 1, mRNA [NM_000065]
A_24_P228130	-1.1766	-2.0878	0.9112	8.15	1	1	0	CCL3L3	Homo sapiens chemokine (C-C motif) ligand 3-like 3 (CCL3L3), mRNA [NM_001001437]
A_23_P116898	-1.3069	-2.04979	0.74289	5.532	1	1	0	A2M	Homo sapiens alpha-2-macroglobulin (A2M), mRNA [NM_000014]
A_33_P3394272	-1.3712	-2.08239	0.71119	5.142	1	1	0
A_33_P3270826	-1.3252	-2.103	0.7778	5.995	1	1	0
A_23_P88767	-1.341	-2.1096	0.7686	5.869	1	1	0	PLA2G10	Homo sapiens phospholipase A2, group X (PLA2G10), mRNA [NM_003561]
A_33_P3310567	-1.373	-2.0848	0.7118	5.149	1	1	0
A_33_P3354374	-1.1929	-2.0691	0.8762	7.519	1	1	0
A_33_P3290780	-0.2076	-1.4375	1.2299	16.978	1	1	0
A_33_P3294342	-1.3895	-2.11439	0.72489	5.307	1	1	0
A_23_P148568	-1.3889	-2.13039	0.74149	5.514	1	1	0	NXF2	Homo sapiens nuclear RNA export factor 2 (NXF2), transcript variant 1, mRNA [NM_017809]
A_23_P5211	-0.9642	-1.8652	0.901	7.961	1	1	0	MUC16	Homo sapiens mucin 16, cell surface associated (MUC16), mRNA [NM_024690]
A_24_P290692	-1.4078	-2.129	0.7212	5.262	1	1	0	COG6	Homo sapiens mRNA for KIAA1134 protein, partial cds. [AB032960]
A_33_P3630780	-1.3139	-2.09169	0.77779	5.995	1	1	0
A_33_P3366659	-1.4148	-2.13759	0.72279	5.281	1	1	0
A_24_P59053	-1.0189	-1.8637	0.8448	6.995	1	1	0
A_23_P16384	-1.3657	-2.112	0.7463	5.575	1	1	0	NLRP7	Homo sapiens NLR family, pyrin domain containing 7 (NLRP7), transcript variant 1, mRNA [NM_139176]
A_24_P85537	-1.3265	-2.1297	0.8032	6.356	1	1	0	MAP3K13	Homo sapiens mitogen-activated protein kinase kinase kinase 13 (MAP3K13), mRNA [NM_004721]
A_23_P328709	-1.1969	-2.03719	0.84029	6.922	1	1	0	CLRN1	Homo sapiens clarin 1 (CLRN1), transcript variant 1, mRNA [NM_174878]
A_23_P157793	-1.3505	-2.1276	0.7771	5.985	1	1	0	CA9	Homo sapiens carbonic anhydrase IX (CA9), mRNA [NM_001216]
A_24_P113960	-1.2392	-2.10899	0.86979	7.409	1	1	0	NT5C1A	Homo sapiens 5'-nucleotidase, cytosolic IA (NT5C1A), mRNA [NM_032526]
A_33_P3285195	-1.185	-2.0282	0.8432	6.969	1	1	0
A_23_P14035	-1.1778	-2.0086	0.8308	6.773	1	1	0	AKAP3	Homo sapiens A kinase (PRKA) anchor protein 3 (AKAP3), mRNA [NM_006422]
A_32_P308595	-1.1573	-2.04329	0.88599	7.691	1	1	0	THSD7B	Homo sapiens thrombospondin, type I, domain containing 7B (THSD7B), mRNA [NM_001080427]
A_32_P795513	-1.2939	-2.1149	0.821	6.622	1	1	0	LMOD3	Homo sapiens leiomodin 3 (fetal) (LMOD3), mRNA [NM_198271]
A_33_P3255829	-1.324	-2.1238	0.7998	6.306	1	1	0
A_33_P3389332	-1.2504	-2.07019	0.81979	6.603	1	1	0
A_33_P3419988	-1.2346	-2.0809	0.8463	7.019	1	1	0
A_33_P3420680	-1.1914	-2.0303	0.8389	6.9	1	1	0
A_33_P3504522	-1.3106	-2.1438	0.8332	6.81	1	1	0
A_32_P113812	-1.1466	-2.08239	0.93579	8.625	1	1	0	LOC100133236	PREDICTED: Homo sapiens hypothetical protein LOC100133236 (LOC100133236), mRNA [XM_001714262]
A_33_P3265239	-1.3313	-2.1338	0.8025	6.345	1	1	0
A_24_P33895	-0.5575	-1.87409	1.31659	20.729	1	1	0	ATF3	Homo sapiens activating transcription factor 3 (ATF3), transcript variant 4, mRNA [NM_001040619]
A_33_P3211727	-1.3118	-2.1253	0.8135	6.508	1	1	0
A_23_P306867	-0.5955	-1.78039	1.18489	15.306	1	1	0	NR4A3	Homo sapiens nuclear receptor subfamily 4, group A, member 3 (NR4A3), transcript variant 4, mRNA [NM_173199]
A_33_P3210857	-1.2786	-2.1122	0.8336	6.817	1	1	0
A_33_P3253209	-1.1728	-2.0491	0.8763	7.521	1	1	0
A_33_P3310039	-1.0423	-2.01379	0.97149	9.364	1	1	0
A_33_P3390591	-1.2591	-2.1099	0.8508	7.092	1	1	0
A_23_P7835	-0.9879	-2.0044	1.0165	10.387	1	1	0	EPHA7	Homo sapiens EPH receptor A7 (EPHA7), mRNA [NM_004440]
A_33_P3419577	-1.1949	-2.11529	0.92039	8.325	1	1	0
A_33_P3407672	-1.1864	-2.1184	0.932	8.55	1	1	0
A_33_P3290853	-1.0045	-1.99109	0.98659	9.695	1	1	0
A_23_P1473	-1.1704	-2.1169	0.9465	8.84	1	1	0	PRF1	Homo sapiens perforin 1 (pore forming protein) (PRF1), transcript variant 1, mRNA [NM_005041]
A_23_P72340	-0.9815	-1.9797	0.9982	9.958	1	1	0	AVPR1B	Homo sapiens arginine vasopressin receptor 1B (AVPR1B), mRNA [NM_000707]
A_33_P3366025	-1.2188	-2.1325	0.9137	8.197	1	1	0
A_33_P3631491	-1.1045	-2.10539	1.00089	10.02	1	1	0
A_23_P167493	-1.0122	-2.06429	1.05209	11.274	1	1	0	CARTPT	Homo sapiens CART prepropeptide (CARTPT), mRNA [NM_004291]
A_33_P3248987	-0.9973	-1.992	0.9947	9.878	1	1	0
A_32_P761797	-1.1843	-2.121	0.9367	8.643	1	1	0	NCRNA00116	Homo sapiens cDNA clone IMAGE:5763979. [BC064430]
A_33_P3293049	-1.1644	-2.1246	0.9602	9.124	1	1	0
A_24_P852601	-1.0887	-2.1394	1.0507	11.238	1	1	0	HNF4G	Homo sapiens hepatocyte nuclear factor 4, gamma (HNF4G), mRNA [NM_004133]
A_23_P86599	-0.8192	-1.99399	1.17479	14.955	1	1	0	DMBT1	Homo sapiens deleted in malignant brain tumors 1 (DMBT1), transcript variant 2, mRNA [NM_007329]
A_23_P207456	-0.105	-1.8264	1.7214	52.65	1	1	0	CCL8	Homo sapiens chemokine (C-C motif) ligand 8 (CCL8), mRNA [NM_005623]
A_33_P3319791	-0.4837	-1.806	1.3223	21.003	1	1	0
A_23_P73571	-1.1666	-2.12239	0.95579	9.032	1	1	0	MUM1L1	Homo sapiens melanoma associated antigen (mutated) 1-like 1 (MUM1L1), mRNA [NM_152423]
A_33_P3345041	-1.1061	-2.12579	1.01969	10.463	1	1	0
A_33_P3359483	-1.1216	-2.1252	1.0036	10.083	1	1	0
A_33_P3482417	-1.1004	-2.12489	1.02449	10.58	1	1	0
A_24_P333532	-0.9955	-2.08329	1.08779	12.24	1	1	0	C8orf75	Homo sapiens cDNA clone IMAGE:4544942, partial cds. [BC014230]
A_33_P3796201	-0.9664	-2.12689	1.16049	14.47	1	1	0
A_24_P788878	-0.876	-2.0916	1.2156	16.428	1	1	0	FAM148B	Homo sapiens family with sequence similarity 148, member B (FAM148B), mRNA [NM_001007595]
A_33_P3263217	-0.7403	-2.0244	1.2841	19.235	1	1	0
A_32_P8546	-0.6009	-2.00749	1.40659	25.502	1	1	0
A_33_P3382276	-0.8359	-2.13499	1.29909	19.91	1	1	0
