# Supplementary material for: Large-scale cell production of stem cells for clinical application using the automated cell processing machine
Source: BMC Biotechnol. 2013 Nov 15;13:102. doi: 10.1186/1472-6750-13-102 (PMC4101824; doi:10.1186/1472-6750-13-102)
Supplement: Additional file 5: Table S2 — RT-PCR primer sequences. RT-PCR primer sequences were obtained from PrimerBank (http://pga.mgh.harvard.edu/primerbank/). [file 1472-6750-13-102-S5.xls]

## Sheet: Sheet1
Additional table 1 RT-PCR primer sequences
	Sequences		Size
	Sense	Anti-sense	(bp)
NKX2-5	CCAAGGACCCTAGAGCCGAA	ATAGGCGGGGTAGGCGTTAT	461
GATA4	TCCAAACCAGAAAACGGAAGC	GCCCGTAGTGAGATGACAGG	183
OCT3/4	CTGGGTTGATCCTCGGACCT	CACAGAACTCATACGGCGGG	127
SOX2	CATGGACAGTTACGCGCACATGA	TGGTAGTGCTGGGACATGTGAAGT	429
NANOG	AAAGAATCTTCACCTATGCC	GAAGGAAGAGGAGAGACAGT	109
REX1	GCAGCCACGGCCTATTAAG	CCACCACGTACTTGCCACT	210
GAPDH	GCTCAGACACCATGGGGAAGGT	GTGGTGCAGGAGGCATTGCTGA	531
